# Supplementary material for: A rapid methods development workflow for high-throughput quantitative proteomic applications
Source: PLoS One. 2019 Feb 14;14(2):e0211582. doi: 10.1371/journal.pone.0211582 (PMC6375547; doi:10.1371/journal.pone.0211582)
Supplement: S1 Table — (XLSX) [file pone.0211582.s001.xlsx]

## Sheet: E.coli_lib_120 min
Peptide Sequence	Protein Name	Predicted Retention Time	Experimental Retention Time
GYTVSIFNR	sp|P00350|6PGD_ECOLI	29.33	28.49
ILLMVK	sp|P00350|6PGD_ECOLI	26.93	25.14
AAVLPANLIQAQR	sp|P00350|6PGD_ECOLI	36.23	36.04
GSVNPECTLAQLGAAK	sp|P0A9G6|ACEA_ECOLI	35.62	35.61
VLVPTQEAIQK	sp|P0A9G6|ACEA_ECOLI	21.54	22.15
LAADVTGVPTLLVAR	sp|P0A9G6|ACEA_ECOLI	48.91	49.1
LTVTVFK	sp|P36683|ACON2_ECOLI	26.14	24.92
IPLIIGR	sp|P36683|ACON2_ECOLI	30.47	29.34
ILEIEGLPDLK	sp|P36683|ACON2_ECOLI	48.44	48.66
IIGEQLGVK	sp|P0A6A8|ACP_ECOLI	18.78	19.29
SLISLK	sp|P0A9Q7|ADHE_ECOLI	18.63	17.16
IAELAGFSVPENTK	sp|P0A9Q7|ADHE_ECOLI	35.82	36.06
YAEIADHLGLSAPGDR	sp|P0A9Q7|ADHE_ECOLI	30.75	31.65
LLAWLETLK	sp|P0A9Q7|ADHE_ECOLI	52.98	51.4
NGEFIEITEK	sp|P0AE08|AHPC_ECOLI	24.07	23.56
LGVDVYAVSTDTHFTHK	sp|P0AE08|AHPC_ECOLI	32.43	33.87
YAMIGDPTGALTR	sp|P0AE08|AHPC_ECOLI	32.56	33.6
ATFVVDPQGIIQAIEVTAEGIGR	sp|P0AE08|AHPC_ECOLI	92.31	92.6
EGEATLAPSLDLVGK	sp|P0AE08|AHPC_ECOLI	39.42	39.96
LTKPVELIATLDDSAK	sp|P35340|AHPF_ECOLI	43.9	43.71
IVDEIGLPR	sp|P25553|ALDA_ECOLI	27.57	27.66
GVFNLVLGR	sp|P25553|ALDA_ECOLI	44.87	43.53
LTSENPIDLVR	sp|P0A991|ALF1_ECOLI	34.08	33.72
IFDFVKPGVITGDDVQK	sp|P0AB71|ALF_ECOLI	44.57	45.27
LLPWIDGLLDAGEK	sp|P0AB71|ALF_ECOLI	68.46	67.82
ANEAYLQGQLGNPK	sp|P0AB71|ALF_ECOLI	18.65	19.23
VLEVTLR	sp|P0A955|ALKH_ECOLI	22.02	21.33
DYLALK	sp|P0A955|ALKH_ECOLI	15.42	15.56
TVVTAVSQAVR	sp|P04825|AMPN_ECOLI	21.38	21.59
LIEPLIR	sp|P04825|AMPN_ECOLI	29.34	27.68
AMVSNTATVLR	sp|P0ABB8|ATMA_ECOLI	18.16	18.61
GALQEILNVCSQVR	sp|P0ABB8|ATMA_ECOLI	46.77	46.71
ILTGDSELVAAK	sp|P0ABB8|ATMA_ECOLI	22.24	22.93
IVTLLK	sp|P0ABB8|ATMA_ECOLI	20.08	18.85
EAADIILLEK	sp|P0ABB8|ATMA_ECOLI	33.96	32.93
YAIALNLER	sp|P0ABB0|ATPA_ECOLI	32.73	32.61
ILEVPVGR	sp|P0ABB0|ATPA_ECOLI	23.06	23.03
VVNTLGAPIDGK	sp|P0ABB0|ATPA_ECOLI	19.42	19.54
GPLDHDGFSAVEAIAPGVIER	sp|P0ABB0|ATPA_ECOLI	52.37	53.42
TALAIDAIINQR	sp|P0ABB0|ATPA_ECOLI	42.31	41.6
IGSFEAALLAYVDR	sp|P0ABB0|ATPA_ECOLI	63.33	62.83
DLEHPIEVPVGK	sp|P0ABB4|ATPB_ECOLI	28.12	28.95
VGLFGGAGVGK	sp|P0ABB4|ATPB_ECOLI	24.72	23.77
VALTGLTMAEK	sp|P0ABB4|ATPB_ECOLI	28.92	28.55
DVLLFVDNIYR	sp|P0ABB4|ATPB_ECOLI	56.13	56.45
YTLAGTEVSALLGR	sp|P0ABB4|ATPB_ECOLI	47.35	47.13
GVQSILQR	sp|P0ABB4|ATPB_ECOLI	15.53	15.02
QVAILAVAGAEK	sp|P0ABA0|ATPF_ECOLI	30.9	30.27
ALLDTLLR	sp|P0ABA6|ATPG_ECOLI	42.95	42.41
QPDLIPLLR	sp|P68699|ATPL_ECOLI	46.98	45.34
AFIEVGQK	sp|P0ABD8|BCCP_ECOLI	14.93	14.34
ISFLIDADGK	sp|P0AE52|BCP_ECOLI	35.05	34.61
ILFLEGLPNLQDLGK	sp|P0ABD3|BFR_ECOLI	69.33	69.77
SDLALELDGAK	sp|P0ABD3|BFR_ECOLI	25.82	25.73
VVAILLNDEVR	sp|P21179|CATE_ECOLI	37.03	36.95
SAGGIVLTGSAAAK	sp|P0A6F9|CH10_ECOLI	15.97	16.64
VGDIVIFNDGYGVK	sp|P0A6F9|CH10_ECOLI	41.9	42.25
GVNVLADAVK	sp|P0A6F5|CH60_ECOLI	24.84	24.43
SFGAPTITK	sp|P0A6F5|CH60_ECOLI	15.77	15.83
AVTAAVEELK	sp|P0A6F5|CH60_ECOLI	18.04	17.85
AIAQVGTISANSDETVGK	sp|P0A6F5|CH60_ECOLI	22.3	23.7
LAGGVAVIK	sp|P0A6F5|CH60_ECOLI	16.59	16.6
AAVEEGVVAGGGVALIR	sp|P0A6F5|CH60_ECOLI	37.71	38.8
GTLGQDVIDIR	sp|P0ABH7|CISY_ECOLI	31.08	31.25
ITFIDGDEGILLHR	sp|P0ABH7|CISY_ECOLI	45.07	45.62
NNPVLIGEPGVGK	sp|P63284|CLPB_ECOLI	24.58	24.7
TAIVEGLAQR	sp|P63284|CLPB_ECOLI	18.01	18.18
VFVAEPSVEDTIAILR	sp|P63284|CLPB_ECOLI	57.99	58.54
AIDLIDEAASSIR	sp|P63284|CLPB_ECOLI	44.89	45.23
AGLADPNRPIGSFLFLGPTGVGK	sp|P63284|CLPB_ECOLI	59.01	58.88
AHPDVFNILLQVLDDGR	sp|P63284|CLPB_ECOLI	81.97	81.54
VGNLAFLDVTGR	sp|P0ACJ8|CRP_ECOLI	42.04	41.88
IAQTLLNLAK	sp|P0ACJ8|CRP_ECOLI	34.4	33.52
GFGFITPADGSK	sp|P0A9Y6|CSPC_ECOLI	30.4	29.84
GPAAVNVTAI	sp|P0A9Y6|CSPC_ECOLI	27.39	27.6
GFGFITPEDGSK	sp|P0A972|CSPE_ECOLI	30.22	29.44
MLILTR	sp|P69913|CSRA_ECOLI	20.76	19.82
SVDTPVIGLK	sp|P0ABJ9|CYDA_ECOLI	26.34	26.33
AYSLLEQLR	sp|P0ABJ9|CYDA_ECOLI	36.54	35.24
IFEDNSLTIGHTPLVR	sp|P0ABK5|CYSK_ECOLI	40.57	41.27
ALGANLVLTEGAK	sp|P0ABK5|CYSK_ECOLI	31.29	30.9
YLLLQQFSNPANPEIHEK	sp|P0ABK5|CYSK_ECOLI	44.31	44.23
IQGIGAGFIPANLDLK	sp|P0ABK5|CYSK_ECOLI	55.64	55.92
VIGITNEEAISTAR	sp|P0ABK5|CYSK_ECOLI	26.01	26.93
NIVVILPSSGER	sp|P0ABK5|CYSK_ECOLI	34.25	33.99
YLSTALFADLFTEK	sp|P0ABK5|CYSK_ECOLI	67.6	66.83
LISVVLGAK	sp|P08506|DACC_ECOLI	29.9	28.92
IIDYIK	sp|P0AEB2|DACA_ECOLI	22.74	21.97
NIIGIK	sp|P0A6L2|DAPA_ECOLI	19.22	17.58
EAVNQVIALLDSGALR	sp|P0A9D8|DAPD_ECOLI	62.75	62.85
AVLLSFR	sp|P0A9D8|DAPD_ECOLI	30.35	28.95
VGINELLR	sp|P0A9D8|DAPD_ECOLI	31.72	30.92
TQLIDVIAEK	sp|P0ACF0|DBHA_ECOLI	33.32	32.46
AALESTLAAITESLK	sp|P0ACF0|DBHA_ECOLI	61.34	60.97
EGDAVQLVGFGTFK	sp|P0ACF0|DBHA_ECOLI	45.15	44.83
IAAANVPAFVSGK	sp|P0ACF0|DBHA_ECOLI	30.58	30.29
ALDAIIASVTESLK	sp|P0ACF4|DBHB_ECOLI	62.73	62.25
LMDLSINK	sp|P69908|DCEA_ECOLI	23.88	24.01
YWDVELR	sp|P69908|DCEA_ECOLI	28.56	28.17
FGLAPLGCGWVIWR	sp|P69908|DCEA_ECOLI	70.25	70.04
LQGIAQQNSFK	sp|P69908|DCEA_ECOLI	14.44	14.84
SDIALIQIQNPK	sp|P0C0V0|DEGP_ECOLI	34.13	34.13
LTLGLLR	sp|P0C0V0|DEGP_ECOLI	36.06	34.45
HDLAVEPPAPTVLQK	sp|P0A6K6|DEOB_ECOLI	31.84	32.31
ATGLDALFDATIK	sp|P0A6K6|DEOB_ECOLI	52.5	52.19
ETFADIGQTLAK	sp|P0A6K6|DEOB_ECOLI	33.08	33
ELITDFGVK	sp|P0ABP8|DEOD_ECOLI	31.52	30.93
ALAEHGIVFGEPK	sp|P0A9P0|DLDH_ECOLI	25.54	25.28
YDAVLVAIGR	sp|P0A9P0|DLDH_ECOLI	34.02	33.26
LINYLVEEFK	sp|P0A6Y8|DNAK_ECOLI	46.54	45.88
LESLVEDLVNR	sp|P0A6Y8|DNAK_ECOLI	42.38	41.68
VAEFFGK	sp|P0A6Y8|DNAK_ECOLI	15.69	15.12
TAIESALTALETALK	sp|P0A6Y8|DNAK_ECOLI	70.85	70.24
ATNLLYTR	sp|P0ABT2|DPS_ECOLI	13.38	13.08
ATVELLNR	sp|P0ABT2|DPS_ECOLI	16.47	16.34
QVIQFIDLSLITK	sp|P0ABT2|DPS_ECOLI	64	64.04
GANFIAVHEMLDGFR	sp|P0ABT2|DPS_ECOLI	50.12	49.77
TALIDHLDTMAER	sp|P0ABT2|DPS_ECOLI	31.07	31.38
AVQLGGVALGTTQVINSK	sp|P0ABT2|DPS_ECOLI	40.27	41.52
YAIVANDVR	sp|P0ABT2|DPS_ECOLI	14.61	14.76
DDDTADILTAASR	sp|P0ABT2|DPS_ECOLI	24.11	24.97
FLWFIESNIE	sp|P0ABT2|DPS_ECOLI	66.17	66.81
VTVPLFEGVQK	sp|P0AEG4|DSBA_ECOLI	39.42	38.71
HASDDEPFSALAFK	sp|P0A6M8|EFG_ECOLI	36.78	35.69
IATDPFVGNLTFFR	sp|P0A6M8|EFG_ECOLI	60.25	60.1
AGDIAAAIGLK	sp|P0A6M8|EFG_ECOLI	31.13	30.14
LAASIAFK	sp|P0A6M8|EFG_ECOLI	22.23	21.99
AKPVLLEPIMK	sp|P0A6M8|EFG_ECOLI	33.57	32.58
VPLFVQIGEVIK	sp|P0A6N4|EFP_ECOLI	60.72	59.61
DAGFQAFADK	sp|P0A6P1|EFTS_ECOLI	18.75	18.96
IGENINIR	sp|P0A6P1|EFTS_ECOLI	14.79	15.39
VAALEGDVLGSYQHGAR	sp|P0A6P1|EFTS_ECOLI	28.74	28.81
IGVLVAAK	sp|P0A6P1|EFTS_ECOLI	17.49	17.12
FEVGEGIEK	sp|P0A6P1|EFTS_ECOLI	16.83	17.29
TTLTAAITTVLAK	sp|P0CE47|EFTU1_ECOLI	51	49.66
ELLSQYDFPGDDTPIVR	sp|P0CE47|EFTU1_ECOLI	47.24	48.42
ALEGDAEWEAK	sp|P0CE47|EFTU1_ECOLI	12.62	14.22
ILELAGFLDSYIPEPER	sp|P0CE47|EFTU1_ECOLI	69.86	70.36
AIDKPFLLPIEDVFSISGR	sp|P0CE47|EFTU1_ECOLI	72.98	72.55
VGEEVEIVGIK	sp|P0CE47|EFTU1_ECOLI	29.46	29.76
AGENVGVLLR	sp|P0CE47|EFTU1_ECOLI	23.88	23.31
FESEVYILSK	sp|P0CE47|EFTU1_ECOLI	31.53	31.05
IDDDLTLLSETLEEVLR	sp|P0AEH5|ELAB_ECOLI	87.24	87.38
AVAAVNGPIAQALIGK	sp|P0A6P9|ENO_ECOLI	43.76	43.09
IMIDLDGTENK	sp|P0A6P9|ENO_ECOLI	26.32	25.94
AFTSEEFTHFLEELTK	sp|P0A6P9|ENO_ECOLI	69.44	69.46
IQLVGDDLFVTNTK	sp|P0A6P9|ENO_ECOLI	45.81	45.76
GIANSILIK	sp|P0A6P9|ENO_ECOLI	28.34	27.66
FTGQVLPTAK	sp|P0A6Q3|FABA_ECOLI	18.47	18.83
LIYTASDLK	sp|P0A6Q3|FABA_ECOLI	20.07	19.83
AVITGLGIVSSIGNNQQEVLASLR	sp|P0A953|FABB_ECOLI	64.85	66.14
SGITFSQELK	sp|P0A953|FABB_ECOLI	24.14	23.62
LDTTGLIDR	sp|P0A953|FABB_ECOLI	19.76	19.99
AVGPYVVTK	sp|P0A953|FABB_ECOLI	12.68	12.78
AGILAQVPAGR	sp|P0AEK2|FABG_ECOLI	22.61	22.3
VAVTELAHIVDETLAANNLDR	sp|P0A6R0|FABH_ECOLI	67.6	67.8
ILVTGVASK	sp|P0AEK4|FABI_ECOLI	13.42	13.83
VNAISAGPIR	sp|P0AEK4|FABI_ECOLI	16.02	16.4
FPFLLVDR	sp|P0A6Q6|FABZ_ECOLI	49.8	48.08
ALDDAIASVDK	sp|P04949|FLIC_ECOLI	21.08	21.85
IDAILVDR	sp|P0AEM9|FLIY_ECOLI	22.3	22.41
DNTPMFVK	sp|P0A9B2|G3P1_ECOLI	15.38	15.06
GASQNIIPSSTGAAK	sp|P0A9B2|G3P1_ECOLI	13.27	14.2
VPTPNVSVVDLTVR	sp|P0A9B2|G3P1_ECOLI	43.43	44.18
AGIALNDNFVK	sp|P0A9B2|G3P1_ECOLI	30.58	30.58
LVSWYDNETGYSNK	sp|P0A9B2|G3P1_ECOLI	24.9	25.34
VLDLIAHISK	sp|P0A9B2|G3P1_ECOLI	34.31	33.78
ETVLNLLALR	sp|P0AC53|G6PD_ECOLI	55.08	53.91
DVTIADLFAK	sp|P0A6T1|G6PI_ECOLI	47.74	47.23
LLSNFFAQTEALAFGK	sp|P0A6T1|G6PI_ECOLI	66.44	66.27
SIAGGFPLAGVTGR	sp|P22256|GABT_ECOLI	40.2	40
AVIPVAGLGTR	sp|P0AEP3|GALU_ECOLI	30.75	29.92
ADVAPSNLAIVGR	sp|P0AEP3|GALU_ECOLI	28.31	28.77
DVAEILLEGLR	sp|P17169|GLMS_ECOLI	59.01	58.74
LVVATDTAFVPFEFK	sp|P0AEQ3|GLNH_ECOLI	60.26	60.42
ADAVLHDTPNILYFIK	sp|P0AEQ3|GLNH_ECOLI	57.81	57.28
GGLDPLLK	sp|P0AC62|GLRX3_ECOLI	24.74	23.93
FAYVDILQNPDIR	sp|P0AC69|GLRX4_ECOLI	49.38	49.37
GELQQLIK	sp|P0AC69|GLRX4_ECOLI	23.34	22.56
SPFVTSGIR	sp|P0A825|GLYA_ECOLI	17.92	17.33
VLDICAR	sp|P0A825|GLYA_ECOLI	12.68	12.65
AAVLLADSFK	sp|P63224|GMHA_ECOLI	31.7	30.24
FTGWYDVDLSEK	sp|P62707|GPMA_ECOLI	38.48	38.93
AIHTLWNVLDELDQAWLPVEK	sp|P62707|GPMA_ECOLI	82.84	83.62
GFAVTPPELTK	sp|P62707|GPMA_ECOLI	33.09	32.87
ELPLTESLALTIDR	sp|P62707|GPMA_ECOLI	55.32	55.13
VIPYWNETILPR	sp|P62707|GPMA_ECOLI	50.13	50.22
YYLGNADEIAAK	sp|P62707|GPMA_ECOLI	23.06	23.41
YPQLTIR	sp|P68066|GRCA_ECOLI	22.07	21.48
FINELLPVIDSLDR	sp|P09372|GRPE_ECOLI	67.69	67.47
AFTGVGGTPLFIEK	sp|P23893|GSA_ECOLI	43.76	44
ILVIAADER	sp|P31658|HCHA_ECOLI	21.43	20.78
LLTGDSPFAANALGK	sp|P31658|HCHA_ECOLI	37.7	38.01
GGDTVTLNETDLTQIPK	sp|P0AET2|HDEB_ECOLI	37.29	38.4
NLYTFK	sp|P0AET2|HDEB_ECOLI	14.33	13.85
SVITPEIEQK	sp|P0AET8|HDHA_ECOLI	17.26	17.26
GITDILVVDNLK	sp|P67910|HLDD_ECOLI	49.48	49.72
LIPELK	sp|P77335|HLYE_ECOLI	18.38	17.85
ECTLETLEEMLEK	sp|P0ACF8|HNS_ECOLI	57.26	57.47
LEVVVNER	sp|P0ACF8|HNS_ECOLI	13.27	13.72
SLDDFLIK	sp|P0ACF8|HNS_ECOLI	37.72	36.81
INQVYVVLK	sp|P0AFX0|HPF_ECOLI	28.62	28.04
ILDVLIPPAK	sp|P0A6H5|HSLU_ECOLI	41.36	40.59
YSDHIALPVEIEK	sp|P0A6Z3|HTPG_ECOLI	36.54	36.74
GIEVLLLSDR	sp|P0A6Z3|HTPG_ECOLI	44.03	42.93
GPLTTPVGGGIR	sp|P08200|IDH_ECOLI	22.54	23
SLNVALR	sp|P08200|IDH_ECOLI	14.99	14.61
AAIEYAIANDR	sp|P08200|IDH_ECOLI	19.53	19.77
GPVATVLVR	sp|P0A705|IF2_ECOLI	20.98	20.14
ELVELFFEEIR	sp|P0A6X7|IHFA_ECOLI	65.2	64.97
TGEDIPITAR	sp|P0A6X7|IHFA_ECOLI	14.95	15.39
ESGALFVDR	sp|P0A7A9|IPYR_ECOLI	15.56	15.36
AEIVASFER	sp|P0A7A9|IPYR_ECOLI	20.36	19.87
LPIDLSQLK	sp|P0A6B7|ISCS_ECOLI	38.96	38.97
GIGALYVR	sp|P0A6B7|ISCS_ECOLI	21.26	20.14
ALGLNDELAHSSIR	sp|P0A6B7|ISCS_ECOLI	28.21	28.72
AVAIENLK	sp|P0A796|K6PF1_ECOLI	13.94	13.65
IILLGAPGAGK	sp|P69441|KAD_ECOLI	29.92	29.46
LVTDELVIALVK	sp|P69441|KAD_ECOLI	59.19	58.33
LGIPYVFK	sp|P0A715|KDSA_ECOLI	43.51	42.27
VVADFLSSVGVDR	sp|P0A717|KPRS_ECOLI	41.57	42.24
TAAILLDTK	sp|P0AD61|KPYK1_ECOLI	20.35	19.66
SDVIEIR	sp|P0AD61|KPYK1_ECOLI	13.21	12.82
LDAPLIVVATQGGK	sp|P0AD61|KPYK1_ECOLI	42.5	41.53
IVTTLGPATDR	sp|P21599|KPYK2_ECOLI	16.11	16.43
LQELHI	sp|P45578|LUXS_ECOLI	21.88	20.83
GSGPYFYLPK	sp|P08997|MASY_ECOLI	33.32	33.22
VAVLGAAGGIGQALALLLK	sp|P61889|MDH_ECOLI	85.07	84.34
SDLFNVNAGIVK	sp|P61889|MDH_ECOLI	38.36	38.47
ACIGIITNPVNTTVAIAAEVLK	sp|P61889|MDH_ECOLI	82.19	81.84
LFGVTTLDIIR	sp|P61889|MDH_ECOLI	56.16	56.23
SNTFVAELK	sp|P61889|MDH_ECOLI	21.43	20.63
FGLSLVR	sp|P61889|MDH_ECOLI	32.32	31.24
FFSQPLLLGK	sp|P61889|MDH_ECOLI	43.5	43
DIALGEEFVNK	sp|P61889|MDH_ECOLI	31.7	32.3
IDILIGTHK	sp|P30958|MFD_ECOLI	34.3	33.78
EAYFAAFR	sp|P0ADV7|MLAC_ECOLI	28.19	26.25
GIDGLTAQLK	sp|P0ADV7|MLAC_ECOLI	25.19	25.43
VADITLDPK	sp|P64604|MLAD_ECOLI	18.36	18.59
VLVCVPVGATQVER	sp|P0A9X4|MREB_ECOLI	35.14	35.85
TQTAPVATPQELADYDAIIFGTPTR	sp|P0A8G6|NQOR_ECOLI	61.97	62.84
QPSQEELSIAR	sp|P0A8G6|NQOR_ECOLI	13.59	14.09
YQGEYVAGLAVK	sp|P0A8G6|NQOR_ECOLI	25.53	25.87
GLVTPVLR	sp|P0AFG6|ODO2_ECOLI	26.2	24.96
ESVGFLVTIK	sp|P0AFG6|ODO2_ECOLI	40.93	40.88
EISTTIAFVR	sp|P0AFG8|ODP1_ECOLI	33.14	33.03
LVPIIADEAR	sp|P0AFG8|ODP1_ECOLI	29.52	28.29
GFLIGGTSGR	sp|P0AFG8|ODP1_ECOLI	20.22	19.64
VPDIGADEVEITEILVK	sp|P06959|ODP2_ECOLI	61.77	62.35
FGEIEEVELGR	sp|P06959|ODP2_ECOLI	31.58	32.23
TDITELEAFR	sp|P06959|ODP2_ECOLI	34.67	34.56
FGQGEAAPVVAPAPAPAPEVQTK	sp|P0A910|OMPA_ECOLI	33.51	35.29
SDVLFNFNK	sp|P0A910|OMPA_ECOLI	32.44	31.53
ATLKPEGQAALDQLYSQLSNLDPK	sp|P0A910|OMPA_ECOLI	59.95	60.8
DGSVVVLGYTDR	sp|P0A910|OMPA_ECOLI	26.01	26.67
AQSVVDYLISK	sp|P0A910|OMPA_ECOLI	37.71	37.07
AALIDCLAPDR	sp|P0A910|OMPA_ECOLI	29.97	29.62
LAIAASSLWK	sp|P23843|OPPA_ECOLI	39.02	38.19
VDAGFAITK	sp|P0C0L2|OSMC_ECOLI	17.31	17.21
AGCPVSQVLK	sp|P0C0L2|OSMC_ECOLI	16.77	16.45
AEITLDYQLK	sp|P0C0L2|OSMC_ECOLI	31.73	32.48
VGNFMDDSAITAK	sp|P0AFH8|OSMY_ECOLI	25.75	26.38
LLADDIVPSR	sp|P0AFH8|OSMY_ECOLI	27.61	27.65
DQFVQPVVK	sp|P0ADB1|OSME_ECOLI	18.7	18.87
AVDLISNVAGDR	sp|P37095|PEPB_ECOLI	26.98	27.14
IVGLQTEAPLK	sp|P09373|PFLB_ECOLI	28.06	28.39
THNQGVFDVYTPDILR	sp|P09373|PFLB_ECOLI	46.48	46.65
TSTFLDVYIER	sp|P09373|PFLB_ECOLI	42.04	41.89
VDDLAVDLVER	sp|P09373|PFLB_ECOLI	35	34.84
GAVASLTSVAK	sp|P09373|PFLB_ECOLI	17.5	17.35
ADLNVPVK	sp|P0A799|PGK_ECOLI	14.72	14.4
ASLPTIELALK	sp|P0A799|PGK_ECOLI	46.61	46.27
LTVLDSLSK	sp|P0A799|PGK_ECOLI	28.13	27.93
SLYEADLVDEAK	sp|P0A799|PGK_ECOLI	27.49	27.79
LLTTCNIPVPSDVR	sp|P0A799|PGK_ECOLI	37.78	38.68
VATEFSETAPATLK	sp|P0A799|PGK_ECOLI	25.19	26.05
VLPAVAMLEER	sp|P0A799|PGK_ECOLI	45.64	43.32
VLVVEDNALLR	sp|P23836|PHOP_ECOLI	37.04	36.95
NILGLK	sp|P08839|PT1_ECOLI	19.22	17.58
IVLPEGDEPR	sp|P0A9M8|PTA_ECOLI	18.89	19.49
MVAPVDGTIGK	sp|P69783|PTGA_ECOLI	18.89	19.4
VGDTVIEFDLPLLEEK	sp|P69783|PTGA_ECOLI	65.59	65.56
STLTPVVISNMDEIK	sp|P69783|PTGA_ECOLI	44.5	44.54
LSGSVTVGETPVIR	sp|P69783|PTGA_ECOLI	28.63	29.31
IVDLLTER	sp|P0A7D4|PURA_ECOLI	27.55	26.36
TVLHLIPSGILR	sp|P0A7D4|PURA_ECOLI	47.96	47.96
YVDYVLGILK	sp|P0A7D4|PURA_ECOLI	50.46	49.3
TGWLDTVAVR	sp|P0A7D4|PURA_ECOLI	34.5	34.32
LDVLDGLK	sp|P0A7D4|PURA_ECOLI	31.87	31.45
VLDLASPIGR	sp|P0AG30|RHO_ECOLI	32.13	31.87
DVIILLDSITR	sp|P0AG30|RHO_ECOLI	58.01	57.56
IEIEAIAVR	sp|P0AF93|RIDA_ECOLI	31.85	31.12
VAITIAR	sp|P61714|RISB_ECOLI	14.66	14.53
QAIVAEVSEVAK	sp|P0A7J3|RL10_ECOLI	28.01	27.61
GALSAVVADSR	sp|P0A7J3|RL10_ECOLI	16.54	16.68
AVEGTPFECLK	sp|P0A7J3|RL10_ECOLI	26.8	25.9
AAAFEGELIPASQIDR	sp|P0A7J3|RL10_ECOLI	39.55	39.91
LATLPTYEEAIAR	sp|P0A7J3|RL10_ECOLI	35.56	35.67
GLPIPVVITVYADR	sp|P0A7J7|RL11_ECOLI	62.43	61.43
SFTFVTK	sp|P0A7J7|RL11_ECOLI	19.32	18.42
TPPAAVLLK	sp|P0A7J7|RL11_ECOLI	24.39	22.58
AEYTPHVDTGDYIIVLNADK	sp|P0AA10|RL13_ECOLI	44.89	45.74
VIEIAVK	sp|P0AA10|RL13_ECOLI	18.27	17.16
IISLAPEVL	sp|P0ADY3|RL14_ECOLI	50.94	51.37
VEGGVVDLNTLK	sp|P02413|RL15_ECOLI	28.97	28.79
AANIIGIQIEFAK	sp|P02413|RL15_ECOLI	50.12	50.51
VILAGEVTTPVTVR	sp|P02413|RL15_ECOLI	37.52	38.29
GNVEYWVALIQPGK	sp|P0ADY7|RL16_ECOLI	53.84	53.49
VVEPLITLAK	sp|P0AG44|RL17_ECOLI	38.3	37.04
LFNELGPR	sp|P0AG44|RL17_ECOLI	22.18	22.25
LQAFEGVVIAIR	sp|P0A7K6|RL19_ECOLI	49.92	50.17
VFQTHSPVVDSISVK	sp|P0A7K6|RL19_ECOLI	29.1	29.61
QYDINEAIALLK	sp|P0A7L0|RL1_ECOLI	52.01	51.86
VAVFTQGANAEAAK	sp|P0A7L0|RL1_ECOLI	15.51	16.4
VVGQLGQVLGPR	sp|P0A7L0|RL1_ECOLI	29.39	29.57
VGTVTPNVAEAVK	sp|P0A7L0|RL1_ECOLI	22.25	22.95
ENLEALLVALK	sp|P0A7L0|RL1_ECOLI	58.01	56.81
VAFQAVIK	sp|P0A7L3|RL20_ECOLI	24.9	23.82
QLWIAR	sp|P0A7L3|RL20_ECOLI	19.87	18.23
ILADIAVFDK	sp|P0A7L3|RL20_ECOLI	41.81	41.45
VAFTALVEK	sp|P0A7L3|RL20_ECOLI	30.09	29.26
IGVPFVDGGVIK	sp|P0AG48|RL21_ECOLI	46.83	46.46
QWFTDVK	sp|P0AG48|RL21_ECOLI	22.19	21.66
LVADLIR	sp|P61175|RL22_ECOLI	24.57	23.69
VSQALDILTYTNK	sp|P61175|RL22_ECOLI	38.35	38.42
DDEVIVLTGK	sp|P60624|RL24_ECOLI	23.16	23.41
VIVEGINLVK	sp|P60624|RL24_ECOLI	35.87	35.52
FPAIIYGGK	sp|P68919|RL25_ECOLI	31.27	30.48
LQHIDFVR	sp|P68919|RL25_ECOLI	19.28	19.4
GIDTVLAELR	sp|P0A7M2|RL28_ECOLI	44.1	43.28
SVEELNTELLNLLR	sp|P0A7M6|RL29_ECOLI	65.28	64.98
GKPFAPLLEK	sp|P60422|RL2_ECOLI	24.84	23.69
SANIALVLYK	sp|P60422|RL2_ECOLI	36.54	35.62
SAGTYVQIVAR	sp|P60422|RL2_ECOLI	22.17	21.91
ATLLGLGLR	sp|P0AG51|RL30_ECOLI	39.08	38.19
STVGHDLNLDVCSK	sp|P0A7M9|RL31_ECOLI	20.18	20.7
VTVQSLDVVR	sp|P60438|RL3_ECOLI	26.47	26.72
NLLLVK	sp|P60438|RL3_ECOLI	22.09	20.41
DAQSALTVSETTFGR	sp|P60723|RL4_ECOLI	29.25	30.22
SILSELVR	sp|P60723|RL4_ECOLI	40.2	38.92
DATGIDPVSLIAFDK	sp|P60723|RL4_ECOLI	55.79	55.97
LITIAVPR	sp|P62399|RL5_ECOLI	32.68	31.97
EQIIFPEIDYDK	sp|P62399|RL5_ECOLI	43.38	43.84
GLDITITTTAK	sp|P62399|RL5_ECOLI	27.95	28.76
ALLAAFDFPFR	sp|P62399|RL5_ECOLI	64.83	63.81
APVVVPAGVDVK	sp|P0AG55|RL6_ECOLI	27.74	28.04
ALLNSMVIGVTEGFTK	sp|P0AG55|RL6_ECOLI	59.86	59.62
LQLVGVGYR	sp|P0AG55|RL6_ECOLI	28.27	27.7
QVIGQVAADLR	sp|P0AG55|RL6_ECOLI	26.53	26.59
TEFDVILK	sp|P0A7K2|RL7_ECOLI	32.74	32.23
DLVESAPAALK	sp|P0A7K2|RL7_ECOLI	24.01	24.94
MQVILLDK	sp|P0A7R1|RL9_ECOLI	31.46	30.67
VANLGSLGDQVNVK	sp|P0A7R1|RL9_ECOLI	28.01	28.62
NIEFFEAR	sp|P0A7R1|RL9_ECOLI	29.35	28.31
LAEVLAAANAR	sp|P0A7R1|RL9_ECOLI	20.11	20.01
INALETVTIASK	sp|P0A7R1|RL9_ECOLI	31.08	31.11
LFGSIGTR	sp|P0A7R1|RL9_ECOLI	18.01	18.01
DIADAVTAAGVEVAK	sp|P0A7R1|RL9_ECOLI	35.55	36.73
FICIADASK	sp|P0A7Z0|RPIA_ECOLI	19.87	19.69
GADVALIGTPDGVK	sp|P0A7Z0|RPIA_ECOLI	28.61	28.72
LVDIEQVSSTHAK	sp|P0A7Z4|RPOA_ECOLI	17.94	18.12
VTLEPLER	sp|P0A7Z4|RPOA_ECOLI	20.97	20.78
DEVILTLNK	sp|P0A7Z4|RPOA_ECOLI	26.07	26.25
LLVDACYSPVER	sp|P0A7Z4|RPOA_ECOLI	30.48	30.98
AEAIHYIGDLVQR	sp|P0A7Z4|RPOA_ECOLI	33.08	33.64
TEVELLK	sp|P0A7Z4|RPOA_ECOLI	16.12	15.13
AVAVDSGVTAVAK	sp|P0A8V2|RPOB_ECOLI	16.72	17.5
AVLVAGGVEAEK	sp|P0A8V2|RPOB_ECOLI	16.26	16.71
LGDLPTSGQIR	sp|P0A8V2|RPOB_ECOLI	21.09	21.81
LLDLAAPDIIVR	sp|P0A8T7|RPOC_ECOLI	53.26	53.37
VIDIWAAANDR	sp|P0A8T7|RPOC_ECOLI	36.54	35.41
VTAEDVLKPGTADILVPR	sp|P0A8T7|RPOC_ECOLI	45.36	46.07
FDLVLVAAR	sp|P0A800|RPOZ_ECOLI	43.3	42.05
INVFDR	sp|P0A805|RRF_ECOLI	13.69	13.12
VPLPPLTEER	sp|P0A805|RRF_ECOLI	29.9	29.46
LIDQATAEIVETAK	sp|P0A7R5|RS10_ECOLI	32.26	33.42
GPIPLPTR	sp|P0A7R5|RS10_ECOLI	23.04	22.81
FTVLISPHVNK	sp|P0A7R5|RS10_ECOLI	30.2	30
LVDIVEPTEK	sp|P0A7R5|RS10_ECOLI	22.36	22.36
HAVIALTSIYGVGK	sp|P0A7S9|RS13_ECOLI	38.55	38.63
AILAAAGIAEDVK	sp|P0A7S9|RS13_ECOLI	34.47	34.33
FVVEGDLR	sp|P0A7S9|RS13_ECOLI	19.82	20.05
AIISDVNASDEDR	sp|P0AG59|RS14_ECOLI	13.27	14.78
LLDYLK	sp|P0ADZ4|RS15_ECOLI	22.74	21.97
VGFFNPIASEK	sp|P0A7T3|RS16_ECOLI	37.36	36.21
IAHWVGQGATISDR	sp|P0A7T3|RS16_ECOLI	18.98	20.06
SIVVAIER	sp|P0AG63|RS17_ECOLI	21.49	20.71
SWTLVR	sp|P0AG63|RS17_ECOLI	19.53	18.46
FTAEGVQEIDYK	sp|P0A7T7|RS18_ECOLI	24.15	24.94
GVVVAIDK	sp|P0AG67|RS1_ECOLI	13.1	13.19
QLGEDPWVAIAK	sp|P0AG67|RS1_ECOLI	39.16	38.9
VVNVGDVVEVMVLDIDEER	sp|P0AG67|RS1_ECOLI	78.92	78.45
ISLGLK	sp|P0AG67|RS1_ECOLI	17.76	16.57
GATVELADGVEGYLR	sp|P0AG67|RS1_ECOLI	41.9	42.53
VHIINLEK	sp|P0A7V0|RS2_ECOLI	17.02	17.74
ILFVGTK	sp|P0A7V0|RS2_ECOLI	23.12	21.87
EFADNLDSDFK	sp|P0A7V3|RS3_ECOLI	26.67	26.98
VVADIAGVPAQINIAEVR	sp|P0A7V3|RS3_ECOLI	50.39	51.05
LVADSITSQLER	sp|P0A7V3|RS3_ECOLI	30.08	30.9
LSDYGVQLR	sp|P0A7V8|RS4_ECOLI	19.72	20.26
IYGVLER	sp|P0A7V8|RS4_ECOLI	16.19	15.87
GNTGENLLALLEGR	sp|P0A7V8|RS4_ECOLI	57.36	56.49
EKPTWLEVDAGK	sp|P0A7V8|RS4_ECOLI	23.21	23.09
AVLEVAGVHNVLAK	sp|P0A7W1|RS5_ECOLI	33.2	33.2
AYGSTNPINVVR	sp|P0A7W1|RS5_ECOLI	22.55	22.68
SVEEILGK	sp|P0A7W1|RS5_ECOLI	16.01	15.89
FGSELLAK	sp|P02359|RS7_ECOLI	18.72	18.68
STAESIVYSALETLAQR	sp|P02359|RS7_ECOLI	69.65	69.38
VAIANVLK	sp|P0A7W7|RS8_ECOLI	24.94	24.11
SLEQYFGR	sp|P0A7X3|RS9_ECOLI	23.28	22.43
LDLYITVK	sp|P0A7X3|RS9_ECOLI	36.12	36.39
LPGILELSR	sp|P0AC41|SDHA_ECOLI	39.17	38.48
IVIRPLPGLPVIR	sp|P07014|SDHB_ECOLI	52.64	51.89
TGVSNTLENEFK	sp|P0AEU7|SKP_ECOLI	24.58	24.41
DITADVLK	sp|P0AEU7|SKP_ECOLI	21.64	22.25
SFVAVHNQPGLYVGQQAR	sp|P37194|SLP_ECOLI	28.33	29.05
NHFVTILGTIQGEQPGFINK	sp|P37194|SLP_ECOLI	51.33	51.94
SLATAAGAVAGGVAGQGVQSAMNK	sp|P0A905|SLYB_ECOLI	37.76	39.52
TQGVELEIR	sp|P0A905|SLYB_ECOLI	20.2	20.14
DLVVSLAYQVR	sp|P0A9K9|SLYD_ECOLI	42.05	44.5
FNVEVVAIR	sp|P0A9K9|SLYD_ECOLI	36.6	36.1
SLEEIIR	sp|P0AGD3|SODF_ECOLI	21.38	20.84
NFGSGWTWLVK	sp|P0AGD3|SODF_ECOLI	52.41	51.71
HHQTYVNNANAALESLPEFANLPVEELITK	sp|P00448|SODM_ECOLI	70.23	72.36
DFGSVDNFK	sp|P00448|SODM_ECOLI	19.2	19.58
FGSGWAWLVLK	sp|P00448|SODM_ECOLI	62.06	60.87
EFWNVVNWDEAAAR	sp|P00448|SODM_ECOLI	51	51.4
VILVGNLGQDPEVR	sp|P0AGE0|SSB_ECOLI	36.56	37.04
VVLFGK	sp|P0AGE0|SSB_ECOLI	17.18	15.63
ELYLGAVVDR	sp|P0A836|SUCC_ECOLI	32.67	31.99
DLALIEINPLVITK	sp|P0A836|SUCC_ECOLI	67.01	67.35
GLTDAAQQVVAAVEGK	sp|P0A836|SUCC_ECOLI	51.78	52.14
GGTTHLGLPVFNTVR	sp|P0AGE9|SUCD_ECOLI	40.93	39.55
DSILEAIDAGIK	sp|P0AGE9|SUCD_ECOLI	48.53	48.25
FAALEAAGVK	sp|P0AGE9|SUCD_ECOLI	22.46	22.35
SLADIGEALK	sp|P0AGE9|SUCD_ECOLI	30.28	30.12
VTALFVDGK	sp|P00957|SYA_ECOLI	21.98	21.58
FGFLLDALK	sp|P21889|SYD_ECOLI	56.33	54.89
LAAETIDVSLPGR	sp|P08312|SYFA_ECOLI	35.15	35.8
IGFVGVVHPELER	sp|P07395|SYFB_ECOLI	37.39	37.48
VIPATILGIQSDR	sp|P00961|SYGB_ECOLI	40.44	40.16
ASFVTLQDVGGR	sp|P0A8N3|SYK1_ECOLI	29.24	28.95
IQLYVAR	sp|P0A8N3|SYK1_ECOLI	19.98	19.64
DLIELTESLFR	sp|P0A8N3|SYK1_ECOLI	69.87	70.46
FEFFIGGR	sp|P0A8N3|SYK1_ECOLI	41.08	39.72
TLAQEVLGTTK	sp|P0A8N5|SYK2_ECOLI	26.25	25.31
ALAESIGITVEK	sp|P0A8N5|SYK2_ECOLI	29.47	30.26
YLDIQIVLK	sp|P0AF96|TABA_ECOLI	48.38	49.25
LAVNFGAEILK	sp|P0A867|TALA_ECOLI	45.51	45.43
LTIAPNLLK	sp|P0A867|TALA_ECOLI	37.29	36.89
LFAVDQR	sp|P0A867|TALA_ECOLI	12.68	12.59
LIDDAVAWAK	sp|P0A870|TALB_ECOLI	30.33	30.32
LAVNIGLEILK	sp|P0A870|TALB_ECOLI	54.68	54.47
LSYDTEASIAK	sp|P0A870|TALB_ECOLI	15.71	17.01
LASTWQGIR	sp|P0A870|TALB_ECOLI	19.53	19.51
NIGEILELAGCDR	sp|P0A870|TALB_ECOLI	46.26	45.76
LTIAPALLK	sp|P0A870|TALB_ECOLI	39.15	37.91
LEIEAIAVR	sp|P0AGL2|TDCF_ECOLI	31.85	31.12
IIHLTDDSFDTDVLK	sp|P0AA25|THIO_ECOLI	42.18	42.98
GIPTLLLFK	sp|P0AA25|THIO_ECOLI	56.28	54.18
VTITIAADSIETAVK	sp|P0A850|TIG_ECOLI	43.84	44.95
ELPELTAEFIK	sp|P0A850|TIG_ECOLI	47.74	47.25
FGVEDGSVEGLR	sp|P0A850|TIG_ECOLI	25.69	26.47
SQAIEGLVK	sp|P0A850|TIG_ECOLI	16.01	15.4
QALELPR	sp|P0A850|TIG_ECOLI	17.02	16.6
VVVGLLLGEVIR	sp|P0A850|TIG_ECOLI	62.61	61.7
VAVEAGIADYWYK	sp|P27302|TKT1_ECOLI	41.47	41.82
GAEQIYIPVLIK	sp|P0A853|TNAA_ECOLI	52.89	52.14
LLPHIPADQFPAQALACELYK	sp|P0A853|TNAA_ECOLI	60.71	61.58
AVEIGSFLLGR	sp|P0A853|TNAA_ECOLI	49.19	48.27
GLTFTYEPK	sp|P0A853|TNAA_ECOLI	25.25	25.18
ADAFAVIVK	sp|P0A858|TPIS_ECOLI	29.75	28.85
AQTFTLVAK	sp|P0A862|TPX_ECOLI	20.2	19.06
DLSDVTLGQFAGK	sp|P0A862|TPX_ECOLI	36.48	37.27
VLNIFPSIDTGVCAASVR	sp|P0A862|TPX_ECOLI	55.08	55.47
ITVVPILR	sp|P0A8F0|UPP_ECOLI	38.93	37.62
VLVLVAAPEGIAALEK	sp|P0A8F0|UPP_ECOLI	57.49	57.22
ISEETHHALTELSTNAGYPITETLSGSGDLGQVLVDAIK	sp|P0AED0|USPA_ECOLI	70.05	71.88
HANLPVLVVR	sp|P39177|USPG_ECOLI	29.79	29.1
DFVAAVLPK	sp|P0ADZ7|YAJC_ECOLI	36.07	36.25
FLLQEVLEK	sp|P0ADA5|YAJG_ECOLI	47.58	46.43
VALPPDAVLTVTLSDASLADAPSK	sp|P77717|YBAY_ECOLI	63.51	64
ILLSAAITVNDK	sp|P77717|YBAY_ECOLI	36.07	38.04
LVFITDTVQPVINQGGTK	sp|P77717|YBAY_ECOLI	47.36	48.04
ELVASLSER	sp|P0AAT9|YBEL_ECOLI	16.19	16.05
DIDALVEQAR	sp|P0AAT9|YBEL_ECOLI	25.81	26.59
LATLLSDASR	sp|P75818|YBJP_ECOLI	21.43	20.66
LTIPGLR	sp|P76164|YDFW_ECOLI	23.06	22.27
VNIQIADGK	sp|P0ADE6|YGAU_ECOLI	13.27	13.7
AALANLFSELPSK	sp|P0ADE8|YGFZ_ECOLI	50.31	49.24
LNSLLDGALK	sp|P0ADS6|YGGE_ECOLI	32.55	31.67
LGPVYSVR	sp|P0ADS6|YGGE_ECOLI	16.08	16.24
DDTWVTLR	sp|P0ADU5|YGIW_ECOLI	24.65	24.3
ISDDLYVFK	sp|P0ADU5|YGIW_ECOLI	33.32	32.75
WNGVTVTPK	sp|P0ADU5|YGIW_ECOLI	15.94	16.21
TLIVEAIVR	sp|P0AGK4|YHBY_ECOLI	39.48	38.3
EVVDWETR	sp|P68206|YJBJ_ECOLI	14	14.39
LLIDDLSFSIPK	sp|P0A9W3|YJJK_ECOLI	59.5	59.69
SLSDTLEEVLSSSGEK	sp|P64581|YQJD_ECOLI	50.38	50.51
LQALLGR	sp|P0AF36|ZAPB_ECOLI	15.56	15.23

## Sheet: E.coli_lib_20 min
Peptide Sequence	Protein Name	Predicted Retention Time	Experimental Retention Time
GYTVSIFNR	sp|P00350|6PGD_ECOLI	7.63	7.67
ILLMVK	sp|P00350|6PGD_ECOLI	7.21	7.27
AAVLPANLIQAQR	sp|P00350|6PGD_ECOLI	8.81	8.66
GSVNPECTLAQLGAAK	sp|P0A9G6|ACEA_ECOLI	8.71	8.56
VLVPTQEAIQK	sp|P0A9G6|ACEA_ECOLI	6.29	6.01
LAADVTGVPTLLVAR	sp|P0A9G6|ACEA_ECOLI	10.99	10.97
LTVTVFK	sp|P36683|ACON2_ECOLI	7.08	7.15
IPLIIGR	sp|P36683|ACON2_ECOLI	7.82	7.99
ILEIEGLPDLK	sp|P36683|ACON2_ECOLI	10.91	11.06
IIGEQLGVK	sp|P0A6A8|ACP_ECOLI	5.81	5.78
SLISLK	sp|P0A9Q7|ADHE_ECOLI	5.78	5.93
IAELAGFSVPENTK	sp|P0A9Q7|ADHE_ECOLI	8.74	8.75
YAEIADHLGLSAPGDR	sp|P0A9Q7|ADHE_ECOLI	7.87	7.67
LLAWLETLK	sp|P0A9Q7|ADHE_ECOLI	11.7	11.92
NGEFIEITEK	sp|P0AE08|AHPC_ECOLI	6.72	6.74
LGVDVYAVSTDTHFTHK	sp|P0AE08|AHPC_ECOLI	8.16	7.9
YAMIGDPTGALTR	sp|P0AE08|AHPC_ECOLI	8.18	8.09
ATFVVDPQGIIQAIEVTAEGIGR	sp|P0AE08|AHPC_ECOLI	18.46	18.56
EGEATLAPSLDLVGK	sp|P0AE08|AHPC_ECOLI	9.36	9.35
LTKPVELIATLDDSAK	sp|P35340|AHPF_ECOLI	10.13	9.85
IVDEIGLPR	sp|P25553|ALDA_ECOLI	7.32	7.32
GVFNLVLGR	sp|P25553|ALDA_ECOLI	10.3	10.6
LTSENPIDLVR	sp|P0A991|ALF1_ECOLI	8.44	8.32
IFDFVKPGVITGDDVQK	sp|P0AB71|ALF_ECOLI	10.25	10.18
LLPWIDGLLDAGEK	sp|P0AB71|ALF_ECOLI	14.36	14.61
ANEAYLQGQLGNPK	sp|P0AB71|ALF_ECOLI	5.79	5.61
VLEVTLR	sp|P0A955|ALKH_ECOLI	6.37	6.31
DYLALK	sp|P0A955|ALKH_ECOLI	5.23	5.34
TVVTAVSQAVR	sp|P04825|AMPN_ECOLI	6.26	6.05
LIEPLIR	sp|P04825|AMPN_ECOLI	7.63	7.7
AMVSNTATVLR	sp|P0ABB8|ATMA_ECOLI	5.7	5.56
GALQEILNVCSQVR	sp|P0ABB8|ATMA_ECOLI	10.63	10.61
ILTGDSELVAAK	sp|P0ABB8|ATMA_ECOLI	6.41	6.31
IVTLLK	sp|P0ABB8|ATMA_ECOLI	6.03	6.14
EAADIILLEK	sp|P0ABB8|ATMA_ECOLI	8.42	8.55
YAIALNLER	sp|P0ABB0|ATPA_ECOLI	8.21	8.23
ILEVPVGR	sp|P0ABB0|ATPA_ECOLI	6.55	6.57
VVNTLGAPIDGK	sp|P0ABB0|ATPA_ECOLI	5.92	5.85
GPLDHDGFSAVEAIAPGVIER	sp|P0ABB0|ATPA_ECOLI	11.59	11.53
TALAIDAIINQR	sp|P0ABB0|ATPA_ECOLI	9.86	9.93
IGSFEAALLAYVDR	sp|P0ABB0|ATPA_ECOLI	13.48	13.61
DLEHPIEVPVGK	sp|P0ABB4|ATPB_ECOLI	7.42	7.31
VGLFGGAGVGK	sp|P0ABB4|ATPB_ECOLI	6.83	6.96
VALTGLTMAEK	sp|P0ABB4|ATPB_ECOLI	7.55	7.4
DVLLFVDNIYR	sp|P0ABB4|ATPB_ECOLI	12.24	12.62
YTLAGTEVSALLGR	sp|P0ABB4|ATPB_ECOLI	10.73	10.69
GVQSILQR	sp|P0ABB4|ATPB_ECOLI	5.25	5.21
QVAILAVAGAEK	sp|P0ABA0|ATPF_ECOLI	7.9	7.81
ALLDTLLR	sp|P0ABA6|ATPG_ECOLI	9.97	10.37
QPDLIPLLR	sp|P68699|ATPL_ECOLI	10.66	10.9
AFIEVGQK	sp|P0ABD8|BCCP_ECOLI	5.15	5.16
ISFLIDADGK	sp|P0AE52|BCP_ECOLI	8.61	8.84
ILFLEGLPNLQDLGK	sp|P0ABD3|BFR_ECOLI	14.51	14.69
SDLALELDGAK	sp|P0ABD3|BFR_ECOLI	7.02	7.11
VVAILLNDEVR	sp|P21179|CATE_ECOLI	8.95	9.1
SAGGIVLTGSAAAK	sp|P0A6F9|CH10_ECOLI	5.33	5.29
VGDIVIFNDGYGVK	sp|P0A6F9|CH10_ECOLI	9.79	9.87
GVNVLADAVK	sp|P0A6F5|CH60_ECOLI	6.85	6.73
SFGAPTITK	sp|P0A6F5|CH60_ECOLI	5.29	5.19
AVTAAVEELK	sp|P0A6F5|CH60_ECOLI	5.68	5.53
AIAQVGTISANSDETVGK	sp|P0A6F5|CH60_ECOLI	6.42	6.13
LAGGVAVIK	sp|P0A6F5|CH60_ECOLI	5.43	5.25
AAVEEGVVAGGGVALIR	sp|P0A6F5|CH60_ECOLI	9.07	9.06
GTLGQDVIDIR	sp|P0ABH7|CISY_ECOLI	7.93	7.96
ITFIDGDEGILLHR	sp|P0ABH7|CISY_ECOLI	10.33	10.31
NNPVLIGEPGVGK	sp|P63284|CLPB_ECOLI	6.81	6.76
TAIVEGLAQR	sp|P63284|CLPB_ECOLI	5.68	5.51
VFVAEPSVEDTIAILR	sp|P63284|CLPB_ECOLI	12.56	12.6
AIDLIDEAASSIR	sp|P63284|CLPB_ECOLI	10.3	10.4
AGLADPNRPIGSFLFLGPTGVGK	sp|P63284|CLPB_ECOLI	12.73	12.64
AHPDVFNILLQVLDDGR	sp|P63284|CLPB_ECOLI	16.68	16.96
VGNLAFLDVTGR	sp|P0ACJ8|CRP_ECOLI	9.81	10.05
IAQTLLNLAK	sp|P0ACJ8|CRP_ECOLI	8.5	8.52
GFGFITPADGSK	sp|P0A9Y6|CSPC_ECOLI	7.81	7.81
GPAAVNVTAI	sp|P0A9Y6|CSPC_ECOLI	7.29	7.66
GFGFITPEDGSK	sp|P0A972|CSPE_ECOLI	7.78	7.89
MLILTR	sp|P69913|CSRA_ECOLI	6.15	6.4
SVDTPVIGLK	sp|P0ABJ9|CYDA_ECOLI	7.11	7
AYSLLEQLR	sp|P0ABJ9|CYDA_ECOLI	8.87	8.9
IFEDNSLTIGHTPLVR	sp|P0ABK5|CYSK_ECOLI	9.56	9.3
ALGANLVLTEGAK	sp|P0ABK5|CYSK_ECOLI	7.96	7.83
YLLLQQFSNPANPEIHEK	sp|P0ABK5|CYSK_ECOLI	10.2	9.98
IQGIGAGFIPANLDLK	sp|P0ABK5|CYSK_ECOLI	12.15	12.15
VIGITNEEAISTAR	sp|P0ABK5|CYSK_ECOLI	7.05	6.83
NIVVILPSSGER	sp|P0ABK5|CYSK_ECOLI	8.47	8.44
YLSTALFADLFTEK	sp|P0ABK5|CYSK_ECOLI	14.21	14.37
LISVVLGAK	sp|P08506|DACC_ECOLI	7.72	7.84
IIDYIK	sp|P0AEB2|DACA_ECOLI	6.49	6.68
NIIGIK	sp|P0A6L2|DAPA_ECOLI	5.89	6.11
EAVNQVIALLDSGALR	sp|P0A9D8|DAPD_ECOLI	13.38	13.52
AVLLSFR	sp|P0A9D8|DAPD_ECOLI	7.8	7.97
VGINELLR	sp|P0A9D8|DAPD_ECOLI	8.04	8.15
TQLIDVIAEK	sp|P0ACF0|DBHA_ECOLI	8.31	8.29
AALESTLAAITESLK	sp|P0ACF0|DBHA_ECOLI	13.13	13.26
EGDAVQLVGFGTFK	sp|P0ACF0|DBHA_ECOLI	10.35	10.5
IAAANVPAFVSGK	sp|P0ACF0|DBHA_ECOLI	7.84	7.62
ALDAIIASVTESLK	sp|P0ACF4|DBHB_ECOLI	13.37	13.59
LMDLSINK	sp|P69908|DCEA_ECOLI	6.69	6.78
YWDVELR	sp|P69908|DCEA_ECOLI	7.49	7.63
FGLAPLGCGWVIWR	sp|P69908|DCEA_ECOLI	14.67	14.79
LQGIAQQNSFK	sp|P69908|DCEA_ECOLI	5.06	4.88
SDIALIQIQNPK	sp|P0C0V0|DEGP_ECOLI	8.45	8.49
LTLGLLR	sp|P0C0V0|DEGP_ECOLI	8.78	8.97
HDLAVEPPAPTVLQK	sp|P0A6K6|DEOB_ECOLI	8.06	7.8
ATGLDALFDATIK	sp|P0A6K6|DEOB_ECOLI	11.61	11.86
ETFADIGQTLAK	sp|P0A6K6|DEOB_ECOLI	8.27	8.32
ELITDFGVK	sp|P0ABP8|DEOD_ECOLI	8	8.04
ALAEHGIVFGEPK	sp|P0A9P0|DLDH_ECOLI	6.97	6.74
YDAVLVAIGR	sp|P0A9P0|DLDH_ECOLI	8.43	8.55
LINYLVEEFK	sp|P0A6Y8|DNAK_ECOLI	10.59	10.65
LESLVEDLVNR	sp|P0A6Y8|DNAK_ECOLI	9.87	10.01
VAEFFGK	sp|P0A6Y8|DNAK_ECOLI	5.28	5.26
TAIESALTALETALK	sp|P0A6Y8|DNAK_ECOLI	14.77	14.98
ATNLLYTR	sp|P0ABT2|DPS_ECOLI	4.88	4.77
ATVELLNR	sp|P0ABT2|DPS_ECOLI	5.41	5.42
QVIQFIDLSLITK	sp|P0ABT2|DPS_ECOLI	13.59	13.79
GANFIAVHEMLDGFR	sp|P0ABT2|DPS_ECOLI	11.2	11.13
TALIDHLDTMAER	sp|P0ABT2|DPS_ECOLI	7.93	7.74
AVQLGGVALGTTQVINSK	sp|P0ABT2|DPS_ECOLI	9.51	9.37
YAIVANDVR	sp|P0ABT2|DPS_ECOLI	5.09	4.97
DDDTADILTAASR	sp|P0ABT2|DPS_ECOLI	6.73	6.91
FLWFIESNIE	sp|P0ABT2|DPS_ECOLI	13.97	14.74
VTVPLFEGVQK	sp|P0AEG4|DSBA_ECOLI	9.36	9.38
HASDDEPFSALAFK	sp|P0A6M8|EFG_ECOLI	8.91	8.82
IATDPFVGNLTFFR	sp|P0A6M8|EFG_ECOLI	12.95	13.06
AGDIAAAIGLK	sp|P0A6M8|EFG_ECOLI	7.94	8.05
LAASIAFK	sp|P0A6M8|EFG_ECOLI	6.4	6.43
AKPVLLEPIMK	sp|P0A6M8|EFG_ECOLI	8.36	8.16
VPLFVQIGEVIK	sp|P0A6N4|EFP_ECOLI	13.03	13.12
DAGFQAFADK	sp|P0A6P1|EFTS_ECOLI	5.81	5.87
IGENINIR	sp|P0A6P1|EFTS_ECOLI	5.12	5.04
VAALEGDVLGSYQHGAR	sp|P0A6P1|EFTS_ECOLI	7.52	7.24
IGVLVAAK	sp|P0A6P1|EFTS_ECOLI	5.59	5.64
FEVGEGIEK	sp|P0A6P1|EFTS_ECOLI	5.48	5.4
TTLTAAITTVLAK	sp|P0CE47|EFTU1_ECOLI	11.35	11.45
ELLSQYDFPGDDTPIVR	sp|P0CE47|EFTU1_ECOLI	10.71	10.74
ALEGDAEWEAK	sp|P0CE47|EFTU1_ECOLI	4.75	4.83
ILELAGFLDSYIPEPER	sp|P0CE47|EFTU1_ECOLI	14.6	14.66
AIDKPFLLPIEDVFSISGR	sp|P0CE47|EFTU1_ECOLI	15.14	15
VGEEVEIVGIK	sp|P0CE47|EFTU1_ECOLI	7.65	7.67
AGENVGVLLR	sp|P0CE47|EFTU1_ECOLI	6.69	6.73
FESEVYILSK	sp|P0CE47|EFTU1_ECOLI	8	7.91
IDDDLTLLSETLEEVLR	sp|P0AEH5|ELAB_ECOLI	17.59	17.89
AVAAVNGPIAQALIGK	sp|P0A6P9|ENO_ECOLI	10.11	10.07
IMIDLDGTENK	sp|P0A6P9|ENO_ECOLI	7.11	7.21
AFTSEEFTHFLEELTK	sp|P0A6P9|ENO_ECOLI	14.53	14.49
IQLVGDDLFVTNTK	sp|P0A6P9|ENO_ECOLI	10.46	10.55
GIANSILIK	sp|P0A6P9|ENO_ECOLI	7.46	7.5
FTGQVLPTAK	sp|P0A6Q3|FABA_ECOLI	5.76	5.69
LIYTASDLK	sp|P0A6Q3|FABA_ECOLI	6.03	5.95
AVITGLGIVSSIGNNQQEVLASLR	sp|P0A953|FABB_ECOLI	13.74	13.64
SGITFSQELK	sp|P0A953|FABB_ECOLI	6.73	6.69
LDTTGLIDR	sp|P0A953|FABB_ECOLI	5.98	6.02
AVGPYVVTK	sp|P0A953|FABB_ECOLI	4.76	4.64
AGILAQVPAGR	sp|P0AEK2|FABG_ECOLI	6.47	6.4
VAVTELAHIVDETLAANNLDR	sp|P0A6R0|FABH_ECOLI	14.21	14.17
ILVTGVASK	sp|P0AEK4|FABI_ECOLI	4.89	4.86
VNAISAGPIR	sp|P0AEK4|FABI_ECOLI	5.33	5.2
FPFLLVDR	sp|P0A6Q6|FABZ_ECOLI	11.15	11.42
ALDDAIASVDK	sp|P04949|FLIC_ECOLI	6.21	6.24
IDAILVDR	sp|P0AEM9|FLIY_ECOLI	6.42	6.53
DNTPMFVK	sp|P0A9B2|G3P1_ECOLI	5.22	5.25
GASQNIIPSSTGAAK	sp|P0A9B2|G3P1_ECOLI	4.86	4.58
VPTPNVSVVDLTVR	sp|P0A9B2|G3P1_ECOLI	10.05	10.07
AGIALNDNFVK	sp|P0A9B2|G3P1_ECOLI	7.84	7.69
LVSWYDNETGYSNK	sp|P0A9B2|G3P1_ECOLI	6.86	6.74
VLDLIAHISK	sp|P0A9B2|G3P1_ECOLI	8.48	8.31
ETVLNLLALR	sp|P0AC53|G6PD_ECOLI	12.06	12.18
DVTIADLFAK	sp|P0A6T1|G6PI_ECOLI	10.79	11.26
LLSNFFAQTEALAFGK	sp|P0A6T1|G6PI_ECOLI	14.01	14.08
SIAGGFPLAGVTGR	sp|P22256|GABT_ECOLI	9.5	9.58
AVIPVAGLGTR	sp|P0AEP3|GALU_ECOLI	7.87	7.9
ADVAPSNLAIVGR	sp|P0AEP3|GALU_ECOLI	7.45	7.4
DVAEILLEGLR	sp|P17169|GLMS_ECOLI	12.73	13.23
LVVATDTAFVPFEFK	sp|P0AEQ3|GLNH_ECOLI	12.95	13.02
ADAVLHDTPNILYFIK	sp|P0AEQ3|GLNH_ECOLI	12.53	12.44
GGLDPLLK	sp|P0AC62|GLRX3_ECOLI	6.84	6.9
FAYVDILQNPDIR	sp|P0AC69|GLRX4_ECOLI	11.08	11.19
GELQQLIK	sp|P0AC69|GLRX4_ECOLI	6.6	6.6
SPFVTSGIR	sp|P0A825|GLYA_ECOLI	5.66	5.63
VLDICAR	sp|P0A825|GLYA_ECOLI	4.76	4.77
AAVLLADSFK	sp|P63224|GMHA_ECOLI	8.03	8.13
FTGWYDVDLSEK	sp|P62707|GPMA_ECOLI	9.2	9.23
AIHTLWNVLDELDQAWLPVEK	sp|P62707|GPMA_ECOLI	16.83	16.93
GFAVTPPELTK	sp|P62707|GPMA_ECOLI	8.27	8.22
ELPLTESLALTIDR	sp|P62707|GPMA_ECOLI	12.1	12.15
VIPYWNETILPR	sp|P62707|GPMA_ECOLI	11.21	11.2
YYLGNADEIAAK	sp|P62707|GPMA_ECOLI	6.55	6.42
YPQLTIR	sp|P68066|GRCA_ECOLI	6.38	6.35
FINELLPVIDSLDR	sp|P09372|GRPE_ECOLI	14.23	14.32
AFTGVGGTPLFIEK	sp|P23893|GSA_ECOLI	10.11	10.22
ILVIAADER	sp|P31658|HCHA_ECOLI	6.27	6.35
LLTGDSPFAANALGK	sp|P31658|HCHA_ECOLI	9.07	8.96
GGDTVTLNETDLTQIPK	sp|P0AET2|HDEB_ECOLI	9	8.91
NLYTFK	sp|P0AET2|HDEB_ECOLI	5.04	5.11
SVITPEIEQK	sp|P0AET8|HDHA_ECOLI	5.55	5.45
GITDILVVDNLK	sp|P67910|HLDD_ECOLI	11.09	11.3
LIPELK	sp|P77335|HLYE_ECOLI	5.74	5.79
ECTLETLEEMLEK	sp|P0ACF8|HNS_ECOLI	12.43	12.57
LEVVVNER	sp|P0ACF8|HNS_ECOLI	4.86	4.69
SLDDFLIK	sp|P0ACF8|HNS_ECOLI	9.07	9.27
INQVYVVLK	sp|P0AFX0|HPF_ECOLI	7.5	7.49
ILDVLIPPAK	sp|P0A6H5|HSLU_ECOLI	9.7	9.87
YSDHIALPVEIEK	sp|P0A6Z3|HTPG_ECOLI	8.87	8.66
GIEVLLLSDR	sp|P0A6Z3|HTPG_ECOLI	10.16	10.4
GPLTTPVGGGIR	sp|P08200|IDH_ECOLI	6.46	6.36
SLNVALR	sp|P08200|IDH_ECOLI	5.16	5.18
AAIEYAIANDR	sp|P08200|IDH_ECOLI	5.94	5.83
GPVATVLVR	sp|P0A705|IF2_ECOLI	6.19	6.21
ELVELFFEEIR	sp|P0A6X7|IHFA_ECOLI	13.8	14.07
TGEDIPITAR	sp|P0A6X7|IHFA_ECOLI	5.15	4.92
ESGALFVDR	sp|P0A7A9|IPYR_ECOLI	5.26	5.37
AEIVASFER	sp|P0A7A9|IPYR_ECOLI	6.08	5.99
LPIDLSQLK	sp|P0A6B7|ISCS_ECOLI	9.28	9.3
GIGALYVR	sp|P0A6B7|ISCS_ECOLI	6.24	6.16
ALGLNDELAHSSIR	sp|P0A6B7|ISCS_ECOLI	7.43	7.16
AVAIENLK	sp|P0A796|K6PF1_ECOLI	4.98	4.89
IILLGAPGAGK	sp|P69441|KAD_ECOLI	7.73	7.86
LVTDELVIALVK	sp|P69441|KAD_ECOLI	12.76	12.98
LGIPYVFK	sp|P0A715|KDSA_ECOLI	10.07	10.06
VVADFLSSVGVDR	sp|P0A717|KPRS_ECOLI	9.73	9.95
TAAILLDTK	sp|P0AD61|KPYK1_ECOLI	6.08	6.21
SDVIEIR	sp|P0AD61|KPYK1_ECOLI	4.85	4.93
LDAPLIVVATQGGK	sp|P0AD61|KPYK1_ECOLI	9.89	9.94
IVTTLGPATDR	sp|P21599|KPYK2_ECOLI	5.35	5.27
LQELHI	sp|P45578|LUXS_ECOLI	6.34	6.42
GSGPYFYLPK	sp|P08997|MASY_ECOLI	8.31	8.35
VAVLGAAGGIGQALALLLK	sp|P61889|MDH_ECOLI	17.22	17.34
SDLFNVNAGIVK	sp|P61889|MDH_ECOLI	9.18	9.13
ACIGIITNPVNTTVAIAAEVLK	sp|P61889|MDH_ECOLI	16.72	16.66
LFGVTTLDIIR	sp|P61889|MDH_ECOLI	12.24	12.45
SNTFVAELK	sp|P61889|MDH_ECOLI	6.27	6.26
FGLSLVR	sp|P61889|MDH_ECOLI	8.14	8.28
FFSQPLLLGK	sp|P61889|MDH_ECOLI	10.06	10.18
DIALGEEFVNK	sp|P61889|MDH_ECOLI	8.03	8.2
IDILIGTHK	sp|P30958|MFD_ECOLI	8.48	8.43
EAYFAAFR	sp|P0ADV7|MLAC_ECOLI	7.43	7.45
GIDGLTAQLK	sp|P0ADV7|MLAC_ECOLI	6.91	6.94
VADITLDPK	sp|P64604|MLAD_ECOLI	5.74	5.73
VLVCVPVGATQVER	sp|P0A9X4|MREB_ECOLI	8.63	8.53
TQTAPVATPQELADYDAIIFGTPTR	sp|P0A8G6|NQOR_ECOLI	13.24	13.26
QPSQEELSIAR	sp|P0A8G6|NQOR_ECOLI	4.92	4.77
YQGEYVAGLAVK	sp|P0A8G6|NQOR_ECOLI	6.97	6.89
GLVTPVLR	sp|P0AFG6|ODO2_ECOLI	7.09	7.02
ESVGFLVTIK	sp|P0AFG6|ODO2_ECOLI	9.62	9.92
EISTTIAFVR	sp|P0AFG8|ODP1_ECOLI	8.28	8.35
LVPIIADEAR	sp|P0AFG8|ODP1_ECOLI	7.66	7.67
GFLIGGTSGR	sp|P0AFG8|ODP1_ECOLI	6.06	6.25
VPDIGADEVEITEILVK	sp|P06959|ODP2_ECOLI	13.21	13.3
FGEIEEVELGR	sp|P06959|ODP2_ECOLI	8.01	8.05
TDITELEAFR	sp|P06959|ODP2_ECOLI	8.54	8.63
FGQGEAAPVVAPAPAPAPEVQTK	sp|P0A910|OMPA_ECOLI	8.34	8.17
SDVLFNFNK	sp|P0A910|OMPA_ECOLI	8.16	8.31
ATLKPEGQAALDQLYSQLSNLDPK	sp|P0A910|OMPA_ECOLI	12.89	12.74
DGSVVVLGYTDR	sp|P0A910|OMPA_ECOLI	7.05	7.23
AQSVVDYLISK	sp|P0A910|OMPA_ECOLI	9.07	9.05
AALIDCLAPDR	sp|P0A910|OMPA_ECOLI	7.74	7.69
LAIAASSLWK	sp|P23843|OPPA_ECOLI	9.29	9.35
VDAGFAITK	sp|P0C0L2|OSMC_ECOLI	5.56	5.61
AGCPVSQVLK	sp|P0C0L2|OSMC_ECOLI	5.46	5.27
AEITLDYQLK	sp|P0C0L2|OSMC_ECOLI	8.04	8.14
VGNFMDDSAITAK	sp|P0AFH8|OSMY_ECOLI	7.01	6.89
LLADDIVPSR	sp|P0AFH8|OSMY_ECOLI	7.33	7.4
DQFVQPVVK	sp|P0ADB1|OSME_ECOLI	5.8	5.84
AVDLISNVAGDR	sp|P37095|PEPB_ECOLI	7.22	7.21
IVGLQTEAPLK	sp|P09373|PFLB_ECOLI	7.41	7.32
THNQGVFDVYTPDILR	sp|P09373|PFLB_ECOLI	10.58	10.43
TSTFLDVYIER	sp|P09373|PFLB_ECOLI	9.81	9.93
VDDLAVDLVER	sp|P09373|PFLB_ECOLI	8.6	8.75
GAVASLTSVAK	sp|P09373|PFLB_ECOLI	5.59	5.46
ADLNVPVK	sp|P0A799|PGK_ECOLI	5.11	4.87
ASLPTIELALK	sp|P0A799|PGK_ECOLI	10.6	10.69
LTVLDSLSK	sp|P0A799|PGK_ECOLI	7.42	7.58
SLYEADLVDEAK	sp|P0A799|PGK_ECOLI	7.31	7.23
LLTTCNIPVPSDVR	sp|P0A799|PGK_ECOLI	9.08	8.99
VATEFSETAPATLK	sp|P0A799|PGK_ECOLI	6.91	6.72
VLPAVAMLEER	sp|P0A799|PGK_ECOLI	10.43	10.4
VLVVEDNALLR	sp|P23836|PHOP_ECOLI	8.95	8.97
NILGLK	sp|P08839|PT1_ECOLI	5.89	6.11
IVLPEGDEPR	sp|P0A9M8|PTA_ECOLI	5.83	5.71
MVAPVDGTIGK	sp|P69783|PTGA_ECOLI	5.83	5.73
VGDTVIEFDLPLLEEK	sp|P69783|PTGA_ECOLI	13.87	13.92
STLTPVVISNMDEIK	sp|P69783|PTGA_ECOLI	10.24	10.19
LSGSVTVGETPVIR	sp|P69783|PTGA_ECOLI	7.5	7.38
IVDLLTER	sp|P0A7D4|PURA_ECOLI	7.32	7.43
TVLHLIPSGILR	sp|P0A7D4|PURA_ECOLI	10.83	10.69
YVDYVLGILK	sp|P0A7D4|PURA_ECOLI	11.26	11.33
TGWLDTVAVR	sp|P0A7D4|PURA_ECOLI	8.51	8.68
LDVLDGLK	sp|P0A7D4|PURA_ECOLI	8.06	8.28
VLDLASPIGR	sp|P0AG30|RHO_ECOLI	8.11	8.23
DVIILLDSITR	sp|P0AG30|RHO_ECOLI	12.56	13.01
IEIEAIAVR	sp|P0AF93|RIDA_ECOLI	8.06	8.07
VAITIAR	sp|P61714|RISB_ECOLI	5.1	5.08
QAIVAEVSEVAK	sp|P0A7J3|RL10_ECOLI	7.4	7.22
GALSAVVADSR	sp|P0A7J3|RL10_ECOLI	5.42	5.37
AVEGTPFECLK	sp|P0A7J3|RL10_ECOLI	7.19	7.12
AAAFEGELIPASQIDR	sp|P0A7J3|RL10_ECOLI	9.38	9.24
LATLPTYEEAIAR	sp|P0A7J3|RL10_ECOLI	8.7	8.59
GLPIPVVITVYADR	sp|P0A7J7|RL11_ECOLI	13.32	13.4
SFTFVTK	sp|P0A7J7|RL11_ECOLI	5.9	5.86
TPPAAVLLK	sp|P0A7J7|RL11_ECOLI	6.77	6.61
AEYTPHVDTGDYIIVLNADK	sp|P0AA10|RL13_ECOLI	10.3	10.13
VIEIAVK	sp|P0AA10|RL13_ECOLI	5.72	5.76
IISLAPEVL	sp|P0ADY3|RL14_ECOLI	11.34	11.92
VEGGVVDLNTLK	sp|P02413|RL15_ECOLI	7.56	7.56
AANIIGIQIEFAK	sp|P02413|RL15_ECOLI	11.2	11.35
VILAGEVTTPVTVR	sp|P02413|RL15_ECOLI	9.03	8.95
GNVEYWVALIQPGK	sp|P0ADY7|RL16_ECOLI	11.84	12.03
VVEPLITLAK	sp|P0AG44|RL17_ECOLI	9.17	9.08
LFNELGPR	sp|P0AG44|RL17_ECOLI	6.4	6.47
LQAFEGVVIAIR	sp|P0A7K6|RL19_ECOLI	11.17	11.37
VFQTHSPVVDSISVK	sp|P0A7K6|RL19_ECOLI	7.59	7.26
QYDINEAIALLK	sp|P0A7L0|RL1_ECOLI	11.53	11.65
VAVFTQGANAEAAK	sp|P0A7L0|RL1_ECOLI	5.25	5.06
VVGQLGQVLGPR	sp|P0A7L0|RL1_ECOLI	7.64	7.5
VGTVTPNVAEAVK	sp|P0A7L0|RL1_ECOLI	6.41	6.2
ENLEALLVALK	sp|P0A7L0|RL1_ECOLI	12.56	12.65
VAFQAVIK	sp|P0A7L3|RL20_ECOLI	6.86	6.86
QLWIAR	sp|P0A7L3|RL20_ECOLI	6	6.15
ILADIAVFDK	sp|P0A7L3|RL20_ECOLI	9.77	9.89
VAFTALVEK	sp|P0A7L3|RL20_ECOLI	7.76	7.76
IGVPFVDGGVIK	sp|P0AG48|RL21_ECOLI	10.64	10.62
QWFTDVK	sp|P0AG48|RL21_ECOLI	6.4	6.51
LVADLIR	sp|P61175|RL22_ECOLI	6.81	6.84
VSQALDILTYTNK	sp|P61175|RL22_ECOLI	9.18	9.23
DDEVIVLTGK	sp|P60624|RL24_ECOLI	6.56	6.69
VIVEGINLVK	sp|P60624|RL24_ECOLI	8.75	8.76
FPAIIYGGK	sp|P68919|RL25_ECOLI	7.96	7.9
LQHIDFVR	sp|P68919|RL25_ECOLI	5.9	5.64
GIDTVLAELR	sp|P0A7M2|RL28_ECOLI	10.17	10.39
SVEELNTELLNLLR	sp|P0A7M6|RL29_ECOLI	13.81	13.99
GKPFAPLLEK	sp|P60422|RL2_ECOLI	6.85	6.68
SANIALVLYK	sp|P60422|RL2_ECOLI	8.87	8.92
SAGTYVQIVAR	sp|P60422|RL2_ECOLI	6.39	6.21
ATLLGLGLR	sp|P0AG51|RL30_ECOLI	9.3	9.54
STVGHDLNLDVCSK	sp|P0A7M9|RL31_ECOLI	6.05	5.81
VTVQSLDVVR	sp|P60438|RL3_ECOLI	7.13	7.06
NLLLVK	sp|P60438|RL3_ECOLI	6.38	6.58
DAQSALTVSETTFGR	sp|P60723|RL4_ECOLI	7.61	7.68
SILSELVR	sp|P60723|RL4_ECOLI	9.5	9.59
DATGIDPVSLIAFDK	sp|P60723|RL4_ECOLI	12.18	12.48
LITIAVPR	sp|P62399|RL5_ECOLI	8.2	8.19
EQIIFPEIDYDK	sp|P62399|RL5_ECOLI	10.04	10.17
GLDITITTTAK	sp|P62399|RL5_ECOLI	7.39	7.44
ALLAAFDFPFR	sp|P62399|RL5_ECOLI	13.73	13.92
APVVVPAGVDVK	sp|P0AG55|RL6_ECOLI	7.35	7.26
ALLNSMVIGVTEGFTK	sp|P0AG55|RL6_ECOLI	12.88	12.85
LQLVGVGYR	sp|P0AG55|RL6_ECOLI	7.44	7.45
QVIGQVAADLR	sp|P0AG55|RL6_ECOLI	7.14	6.95
TEFDVILK	sp|P0A7K2|RL7_ECOLI	8.21	8.4
DLVESAPAALK	sp|P0A7K2|RL7_ECOLI	6.71	6.74
MQVILLDK	sp|P0A7R1|RL9_ECOLI	7.99	7.98
VANLGSLGDQVNVK	sp|P0A7R1|RL9_ECOLI	7.4	7.17
NIEFFEAR	sp|P0A7R1|RL9_ECOLI	7.63	7.76
LAEVLAAANAR	sp|P0A7R1|RL9_ECOLI	6.04	5.97
INALETVTIASK	sp|P0A7R1|RL9_ECOLI	7.93	7.79
LFGSIGTR	sp|P0A7R1|RL9_ECOLI	5.68	5.66
DIADAVTAAGVEVAK	sp|P0A7R1|RL9_ECOLI	8.7	8.8
FICIADASK	sp|P0A7Z0|RPIA_ECOLI	6	6
GADVALIGTPDGVK	sp|P0A7Z0|RPIA_ECOLI	7.5	7.46
LVDIEQVSSTHAK	sp|P0A7Z4|RPOA_ECOLI	5.67	5.29
VTLEPLER	sp|P0A7Z4|RPOA_ECOLI	6.19	6.2
DEVILTLNK	sp|P0A7Z4|RPOA_ECOLI	7.06	7.31
LLVDACYSPVER	sp|P0A7Z4|RPOA_ECOLI	7.82	7.77
AEAIHYIGDLVQR	sp|P0A7Z4|RPOA_ECOLI	8.27	8.11
TEVELLK	sp|P0A7Z4|RPOA_ECOLI	5.35	5.41
AVAVDSGVTAVAK	sp|P0A8V2|RPOB_ECOLI	5.46	5.18
AVLVAGGVEAEK	sp|P0A8V2|RPOB_ECOLI	5.38	5.31
LGDLPTSGQIR	sp|P0A8V2|RPOB_ECOLI	6.21	6.07
LLDLAAPDIIVR	sp|P0A8T7|RPOC_ECOLI	11.74	11.79
VIDIWAAANDR	sp|P0A8T7|RPOC_ECOLI	8.87	8.93
VTAEDVLKPGTADILVPR	sp|P0A8T7|RPOC_ECOLI	10.38	10.15
FDLVLVAAR	sp|P0A800|RPOZ_ECOLI	10.03	10.24
INVFDR	sp|P0A805|RRF_ECOLI	4.93	5.03
VPLPPLTEER	sp|P0A805|RRF_ECOLI	7.72	7.67
LIDQATAEIVETAK	sp|P0A7R5|RS10_ECOLI	8.13	7.95
GPIPLPTR	sp|P0A7R5|RS10_ECOLI	6.54	6.43
FTVLISPHVNK	sp|P0A7R5|RS10_ECOLI	7.77	7.56
LVDIVEPTEK	sp|P0A7R5|RS10_ECOLI	6.43	6.42
HAVIALTSIYGVGK	sp|P0A7S9|RS13_ECOLI	9.21	9.09
AILAAAGIAEDVK	sp|P0A7S9|RS13_ECOLI	8.51	8.45
FVVEGDLR	sp|P0A7S9|RS13_ECOLI	5.99	6
AIISDVNASDEDR	sp|P0AG59|RS14_ECOLI	4.86	4.68
LLDYLK	sp|P0ADZ4|RS15_ECOLI	6.49	6.68
VGFFNPIASEK	sp|P0A7T3|RS16_ECOLI	9.01	9.04
IAHWVGQGATISDR	sp|P0A7T3|RS16_ECOLI	5.84	5.57
SIVVAIER	sp|P0AG63|RS17_ECOLI	6.28	6.29
SWTLVR	sp|P0AG63|RS17_ECOLI	5.94	6.09
FTAEGVQEIDYK	sp|P0A7T7|RS18_ECOLI	6.73	6.59
GVVVAIDK	sp|P0AG67|RS1_ECOLI	4.83	4.83
QLGEDPWVAIAK	sp|P0AG67|RS1_ECOLI	9.32	9.38
VVNVGDVVEVMVLDIDEER	sp|P0AG67|RS1_ECOLI	16.16	16.36
ISLGLK	sp|P0AG67|RS1_ECOLI	5.63	5.73
GATVELADGVEGYLR	sp|P0AG67|RS1_ECOLI	9.79	9.76
VHIINLEK	sp|P0A7V0|RS2_ECOLI	5.51	5.29
ILFVGTK	sp|P0A7V0|RS2_ECOLI	6.56	6.74
EFADNLDSDFK	sp|P0A7V3|RS3_ECOLI	7.17	7.21
VVADIAGVPAQINIAEVR	sp|P0A7V3|RS3_ECOLI	11.25	11.25
LVADSITSQLER	sp|P0A7V3|RS3_ECOLI	7.75	7.71
LSDYGVQLR	sp|P0A7V8|RS4_ECOLI	5.97	5.94
IYGVLER	sp|P0A7V8|RS4_ECOLI	5.36	5.44
GNTGENLLALLEGR	sp|P0A7V8|RS4_ECOLI	12.45	12.64
EKPTWLEVDAGK	sp|P0A7V8|RS4_ECOLI	6.57	6.43
AVLEVAGVHNVLAK	sp|P0A7W1|RS5_ECOLI	8.29	8.05
AYGSTNPINVVR	sp|P0A7W1|RS5_ECOLI	6.46	6.32
SVEEILGK	sp|P0A7W1|RS5_ECOLI	5.33	5.39
FGSELLAK	sp|P02359|RS7_ECOLI	5.8	5.74
STAESIVYSALETLAQR	sp|P02359|RS7_ECOLI	14.56	14.72
VAIANVLK	sp|P0A7W7|RS8_ECOLI	6.87	6.75
SLEQYFGR	sp|P0A7X3|RS9_ECOLI	6.58	6.65
LDLYITVK	sp|P0A7X3|RS9_ECOLI	8.79	9.03
LPGILELSR	sp|P0AC41|SDHA_ECOLI	9.32	9.45
IVIRPLPGLPVIR	sp|P07014|SDHB_ECOLI	11.64	11.39
TGVSNTLENEFK	sp|P0AEU7|SKP_ECOLI	6.81	6.64
DITADVLK	sp|P0AEU7|SKP_ECOLI	6.3	6.55
SFVAVHNQPGLYVGQQAR	sp|P37194|SLP_ECOLI	7.45	7.11
NHFVTILGTIQGEQPGFINK	sp|P37194|SLP_ECOLI	11.41	11.27
SLATAAGAVAGGVAGQGVQSAMNK	sp|P0A905|SLYB_ECOLI	9.08	8.85
TQGVELEIR	sp|P0A905|SLYB_ECOLI	6.05	6.08
DLVVSLAYQVR	sp|P0A9K9|SLYD_ECOLI	9.81	10.34
FNVEVVAIR	sp|P0A9K9|SLYD_ECOLI	8.88	8.92
SLEEIIR	sp|P0AGD3|SODF_ECOLI	6.26	6.35
NFGSGWTWLVK	sp|P0AGD3|SODF_ECOLI	11.6	11.69
HHQTYVNNANAALESLPEFANLPVEELITK	sp|P00448|SODM_ECOLI	14.66	14.61
DFGSVDNFK	sp|P00448|SODM_ECOLI	5.88	6.04
FGSGWAWLVLK	sp|P00448|SODM_ECOLI	13.26	13.45
EFWNVVNWDEAAAR	sp|P00448|SODM_ECOLI	11.35	11.5
VILVGNLGQDPEVR	sp|P0AGE0|SSB_ECOLI	8.87	8.88
VVLFGK	sp|P0AGE0|SSB_ECOLI	5.54	5.73
ELYLGAVVDR	sp|P0A836|SUCC_ECOLI	8.2	8.3
DLALIEINPLVITK	sp|P0A836|SUCC_ECOLI	14.11	14.43
GLTDAAQQVVAAVEGK	sp|P0A836|SUCC_ECOLI	11.49	11.65
GGTTHLGLPVFNTVR	sp|P0AGE9|SUCD_ECOLI	9.62	9.35
DSILEAIDAGIK	sp|P0AGE9|SUCD_ECOLI	10.93	11.16
FAALEAAGVK	sp|P0AGE9|SUCD_ECOLI	6.44	6.39
SLADIGEALK	sp|P0AGE9|SUCD_ECOLI	7.79	7.9
VTALFVDGK	sp|P00957|SYA_ECOLI	6.36	6.47
FGFLLDALK	sp|P21889|SYD_ECOLI	12.27	12.5
LAAETIDVSLPGR	sp|P08312|SYFA_ECOLI	8.63	8.61
IGFVGVVHPELER	sp|P07395|SYFB_ECOLI	9.01	8.78
VIPATILGIQSDR	sp|P00961|SYGB_ECOLI	9.54	9.64
ASFVTLQDVGGR	sp|P0A8N3|SYK1_ECOLI	7.61	7.61
IQLYVAR	sp|P0A8N3|SYK1_ECOLI	6.02	6.05
DLIELTESLFR	sp|P0A8N3|SYK1_ECOLI	14.6	15.22
FEFFIGGR	sp|P0A8N3|SYK1_ECOLI	9.65	9.83
TLAQEVLGTTK	sp|P0A8N5|SYK2_ECOLI	7.1	7.03
ALAESIGITVEK	sp|P0A8N5|SYK2_ECOLI	7.65	7.56
YLDIQIVLK	sp|P0AF96|TABA_ECOLI	10.9	11.34
LAVNFGAEILK	sp|P0A867|TALA_ECOLI	10.41	10.51
LTIAPNLLK	sp|P0A867|TALA_ECOLI	9	9.05
LFAVDQR	sp|P0A867|TALA_ECOLI	4.76	4.71
LIDDAVAWAK	sp|P0A870|TALB_ECOLI	7.8	7.87
LAVNIGLEILK	sp|P0A870|TALB_ECOLI	11.99	12.1
LSYDTEASIAK	sp|P0A870|TALB_ECOLI	5.28	5.04
LASTWQGIR	sp|P0A870|TALB_ECOLI	5.94	5.89
NIGEILELAGCDR	sp|P0A870|TALB_ECOLI	10.54	10.59
LTIAPALLK	sp|P0A870|TALB_ECOLI	9.32	9.37
LEIEAIAVR	sp|P0AGL2|TDCF_ECOLI	8.06	8.07
IIHLTDDSFDTDVLK	sp|P0AA25|THIO_ECOLI	9.84	9.75
GIPTLLLFK	sp|P0AA25|THIO_ECOLI	12.26	12.43
VTITIAADSIETAVK	sp|P0A850|TIG_ECOLI	10.12	10.17
ELPELTAEFIK	sp|P0A850|TIG_ECOLI	10.79	10.91
FGVEDGSVEGLR	sp|P0A850|TIG_ECOLI	7	6.95
SQAIEGLVK	sp|P0A850|TIG_ECOLI	5.33	5.17
QALELPR	sp|P0A850|TIG_ECOLI	5.51	5.38
VVVGLLLGEVIR	sp|P0A850|TIG_ECOLI	13.35	13.44
VAVEAGIADYWYK	sp|P27302|TKT1_ECOLI	9.71	9.77
GAEQIYIPVLIK	sp|P0A853|TNAA_ECOLI	11.68	11.69
LLPHIPADQFPAQALACELYK	sp|P0A853|TNAA_ECOLI	13.03	12.8
AVEIGSFLLGR	sp|P0A853|TNAA_ECOLI	11.04	11.14
GLTFTYEPK	sp|P0A853|TNAA_ECOLI	6.92	6.91
ADAFAVIVK	sp|P0A858|TPIS_ECOLI	7.7	7.83
AQTFTLVAK	sp|P0A862|TPX_ECOLI	6.05	6.06
DLSDVTLGQFAGK	sp|P0A862|TPX_ECOLI	8.86	8.99
VLNIFPSIDTGVCAASVR	sp|P0A862|TPX_ECOLI	12.06	12.13
ITVVPILR	sp|P0A8F0|UPP_ECOLI	9.28	9.27
VLVLVAAPEGIAALEK	sp|P0A8F0|UPP_ECOLI	12.47	12.54
ISEETHHALTELSTNAGYPITETLSGSGDLGQVLVDAIK	sp|P0AED0|USPA_ECOLI	14.63	14.38
HANLPVLVVR	sp|P39177|USPG_ECOLI	7.7	7.41
DFVAAVLPK	sp|P0ADZ7|YAJC_ECOLI	8.79	8.94
FLLQEVLEK	sp|P0ADA5|YAJG_ECOLI	10.77	10.89
VALPPDAVLTVTLSDASLADAPSK	sp|P77717|YBAY_ECOLI	13.51	13.51
ILLSAAITVNDK	sp|P77717|YBAY_ECOLI	8.79	9.11
LVFITDTVQPVINQGGTK	sp|P77717|YBAY_ECOLI	10.73	10.76
ELVASLSER	sp|P0AAT9|YBEL_ECOLI	5.36	5.34
DIDALVEQAR	sp|P0AAT9|YBEL_ECOLI	7.02	7.22
LATLLSDASR	sp|P75818|YBJP_ECOLI	6.27	6.32
LTIPGLR	sp|P76164|YDFW_ECOLI	6.55	6.5
VNIQIADGK	sp|P0ADE6|YGAU_ECOLI	4.86	4.69
AALANLFSELPSK	sp|P0ADE8|YGFZ_ECOLI	11.24	11.25
LNSLLDGALK	sp|P0ADS6|YGGE_ECOLI	8.18	8.29
LGPVYSVR	sp|P0ADS6|YGGE_ECOLI	5.34	5.31
DDTWVTLR	sp|P0ADU5|YGIW_ECOLI	6.82	7.16
ISDDLYVFK	sp|P0ADU5|YGIW_ECOLI	8.31	8.41
WNGVTVTPK	sp|P0ADU5|YGIW_ECOLI	5.32	5.26
TLIVEAIVR	sp|P0AGK4|YHBY_ECOLI	9.37	9.48
EVVDWETR	sp|P68206|YJBJ_ECOLI	4.99	5.08
LLIDDLSFSIPK	sp|P0A9W3|YJJK_ECOLI	12.82	12.99
SLSDTLEEVLSSSGEK	sp|P64581|YQJD_ECOLI	11.25	11.42
LQALLGR	sp|P0AF36|ZAPB_ECOLI	5.26	5.36

## Sheet: E.coli_lib_2 min
Peptide Sequence	Protein Name	Predicted Retention Time	Experimental Retention Time
GYTVSIFNR	sp|P00350|6PGD_ECOLI	2.44	2.46
ILLMVK	sp|P00350|6PGD_ECOLI	2.39	2.48
AAVLPANLIQAQR	sp|P00350|6PGD_ECOLI	2.6	2.6
GSVNPECTLAQLGAAK	sp|P0A9G6|ACEA_ECOLI	2.59	2.54
VLVPTQEAIQK	sp|P0A9G6|ACEA_ECOLI	2.27	2.18
LAADVTGVPTLLVAR	sp|P0A9G6|ACEA_ECOLI	2.89	2.96
LTVTVFK	sp|P36683|ACON2_ECOLI	2.37	2.41
IPLIIGR	sp|P36683|ACON2_ECOLI	2.47	2.57
ILEIEGLPDLK	sp|P36683|ACON2_ECOLI	2.88	2.95
IIGEQLGVK	sp|P0A6A8|ACP_ECOLI	2.2	2.16
SLISLK	sp|P0A9Q7|ADHE_ECOLI	2.2	2.25
IAELAGFSVPENTK	sp|P0A9Q7|ADHE_ECOLI	2.59	2.58
YAEIADHLGLSAPGDR	sp|P0A9Q7|ADHE_ECOLI	2.48	2.36
LLAWLETLK	sp|P0A9Q7|ADHE_ECOLI	2.98	3.13
NGEFIEITEK	sp|P0AE08|AHPC_ECOLI	2.32	2.32
LGVDVYAVSTDTHFTHK	sp|P0AE08|AHPC_ECOLI	2.51	2.38
YAMIGDPTGALTR	sp|P0AE08|AHPC_ECOLI	2.52	2.5
ATFVVDPQGIIQAIEVTAEGIGR	sp|P0AE08|AHPC_ECOLI	3.88	3.76
EGEATLAPSLDLVGK	sp|P0AE08|AHPC_ECOLI	2.67	2.7
LTKPVELIATLDDSAK	sp|P35340|AHPF_ECOLI	2.78	2.71
IVDEIGLPR	sp|P25553|ALDA_ECOLI	2.4	2.4
GVFNLVLGR	sp|P25553|ALDA_ECOLI	2.8	2.94
LTSENPIDLVR	sp|P0A991|ALF1_ECOLI	2.55	2.56
IFDFVKPGVITGDDVQK	sp|P0AB71|ALF_ECOLI	2.79	2.75
LLPWIDGLLDAGEK	sp|P0AB71|ALF_ECOLI	3.34	3.51
ANEAYLQGQLGNPK	sp|P0AB71|ALF_ECOLI	2.2	2.09
VLEVTLR	sp|P0A955|ALKH_ECOLI	2.28	2.31
DYLALK	sp|P0A955|ALKH_ECOLI	2.13	2.19
TVVTAVSQAVR	sp|P04825|AMPN_ECOLI	2.26	2.18
LIEPLIR	sp|P04825|AMPN_ECOLI	2.44	2.51
AMVSNTATVLR	sp|P0ABB8|ATMA_ECOLI	2.19	2.12
GALQEILNVCSQVR	sp|P0ABB8|ATMA_ECOLI	2.84	2.85
ILTGDSELVAAK	sp|P0ABB8|ATMA_ECOLI	2.28	2.21
IVTLLK	sp|P0ABB8|ATMA_ECOLI	2.23	2.29
EAADIILLEK	sp|P0ABB8|ATMA_ECOLI	2.55	2.63
YAIALNLER	sp|P0ABB0|ATPA_ECOLI	2.52	2.54
ILEVPVGR	sp|P0ABB0|ATPA_ECOLI	2.3	2.31
VVNTLGAPIDGK	sp|P0ABB0|ATPA_ECOLI	2.22	2.16
GPLDHDGFSAVEAIAPGVIER	sp|P0ABB0|ATPA_ECOLI	2.97	2.93
TALAIDAIINQR	sp|P0ABB0|ATPA_ECOLI	2.74	2.78
IGSFEAALLAYVDR	sp|P0ABB0|ATPA_ECOLI	3.22	3.33
DLEHPIEVPVGK	sp|P0ABB4|ATPB_ECOLI	2.42	2.35
VGLFGGAGVGK	sp|P0ABB4|ATPB_ECOLI	2.34	2.39
VALTGLTMAEK	sp|P0ABB4|ATPB_ECOLI	2.43	2.42
DVLLFVDNIYR	sp|P0ABB4|ATPB_ECOLI	3.06	3.23
YTLAGTEVSALLGR	sp|P0ABB4|ATPB_ECOLI	2.86	2.89
GVQSILQR	sp|P0ABB4|ATPB_ECOLI	2.13	2.09
QVAILAVAGAEK	sp|P0ABA0|ATPF_ECOLI	2.48	2.5
ALLDTLLR	sp|P0ABA6|ATPG_ECOLI	2.76	2.92
QPDLIPLLR	sp|P68699|ATPL_ECOLI	2.85	2.98
AFIEVGQK	sp|P0ABD8|BCCP_ECOLI	2.11	2.11
ISFLIDADGK	sp|P0AE52|BCP_ECOLI	2.57	2.67
ILFLEGLPNLQDLGK	sp|P0ABD3|BFR_ECOLI	3.36	3.45
SDLALELDGAK	sp|P0ABD3|BFR_ECOLI	2.36	2.38
VVAILLNDEVR	sp|P21179|CATE_ECOLI	2.62	2.68
SAGGIVLTGSAAAK	sp|P0A6F9|CH10_ECOLI	2.14	2.13
VGDIVIFNDGYGVK	sp|P0A6F9|CH10_ECOLI	2.73	2.76
GVNVLADAVK	sp|P0A6F5|CH60_ECOLI	2.34	2.32
SFGAPTITK	sp|P0A6F5|CH60_ECOLI	2.13	2.06
AVTAAVEELK	sp|P0A6F5|CH60_ECOLI	2.19	2.11
AIAQVGTISANSDETVGK	sp|P0A6F5|CH60_ECOLI	2.28	2.15
LAGGVAVIK	sp|P0A6F5|CH60_ECOLI	2.15	2.11
AAVEEGVVAGGGVALIR	sp|P0A6F5|CH60_ECOLI	2.64	2.64
GTLGQDVIDIR	sp|P0ABH7|CISY_ECOLI	2.48	2.48
ITFIDGDEGILLHR	sp|P0ABH7|CISY_ECOLI	2.8	2.79
NNPVLIGEPGVGK	sp|P63284|CLPB_ECOLI	2.34	2.3
TAIVEGLAQR	sp|P63284|CLPB_ECOLI	2.18	2.14
VFVAEPSVEDTIAILR	sp|P63284|CLPB_ECOLI	3.1	3.14
AIDLIDEAASSIR	sp|P63284|CLPB_ECOLI	2.8	2.83
AGLADPNRPIGSFLFLGPTGVGK	sp|P63284|CLPB_ECOLI	3.12	3.14
AHPDVFNILLQVLDDGR	sp|P63284|CLPB_ECOLI	3.65	3.7
VGNLAFLDVTGR	sp|P0ACJ8|CRP_ECOLI	2.73	2.82
IAQTLLNLAK	sp|P0ACJ8|CRP_ECOLI	2.56	2.59
GFGFITPADGSK	sp|P0A9Y6|CSPC_ECOLI	2.47	2.52
GPAAVNVTAI	sp|P0A9Y6|CSPC_ECOLI	2.4	2.49
GFGFITPEDGSK	sp|P0A972|CSPE_ECOLI	2.46	2.52
MLILTR	sp|P69913|CSRA_ECOLI	2.25	2.32
SVDTPVIGLK	sp|P0ABJ9|CYDA_ECOLI	2.38	2.38
AYSLLEQLR	sp|P0ABJ9|CYDA_ECOLI	2.61	2.65
IFEDNSLTIGHTPLVR	sp|P0ABK5|CYSK_ECOLI	2.7	2.62
ALGANLVLTEGAK	sp|P0ABK5|CYSK_ECOLI	2.49	2.48
YLLLQQFSNPANPEIHEK	sp|P0ABK5|CYSK_ECOLI	2.79	2.72
IQGIGAGFIPANLDLK	sp|P0ABK5|CYSK_ECOLI	3.05	3.08
VIGITNEEAISTAR	sp|P0ABK5|CYSK_ECOLI	2.37	2.29
NIVVILPSSGER	sp|P0ABK5|CYSK_ECOLI	2.56	2.6
YLSTALFADLFTEK	sp|P0ABK5|CYSK_ECOLI	3.32	3.45
LISVVLGAK	sp|P08506|DACC_ECOLI	2.46	2.51
IIDYIK	sp|P0AEB2|DACA_ECOLI	2.29	2.35
NIIGIK	sp|P0A6L2|DAPA_ECOLI	2.21	2.3
EAVNQVIALLDSGALR	sp|P0A9D8|DAPD_ECOLI	3.21	3.31
AVLLSFR	sp|P0A9D8|DAPD_ECOLI	2.47	2.57
VGINELLR	sp|P0A9D8|DAPD_ECOLI	2.5	2.55
TQLIDVIAEK	sp|P0ACF0|DBHA_ECOLI	2.54	2.57
AALESTLAAITESLK	sp|P0ACF0|DBHA_ECOLI	3.18	3.28
EGDAVQLVGFGTFK	sp|P0ACF0|DBHA_ECOLI	2.81	2.86
IAAANVPAFVSGK	sp|P0ACF0|DBHA_ECOLI	2.47	2.44
ALDAIIASVTESLK	sp|P0ACF4|DBHB_ECOLI	3.21	3.35
LMDLSINK	sp|P69908|DCEA_ECOLI	2.32	2.33
YWDVELR	sp|P69908|DCEA_ECOLI	2.43	2.49
FGLAPLGCGWVIWR	sp|P69908|DCEA_ECOLI	3.38	3.51
LQGIAQQNSFK	sp|P69908|DCEA_ECOLI	2.1	2
SDIALIQIQNPK	sp|P0C0V0|DEGP_ECOLI	2.55	2.56
LTLGLLR	sp|P0C0V0|DEGP_ECOLI	2.6	2.7
HDLAVEPPAPTVLQK	sp|P0A6K6|DEOB_ECOLI	2.5	2.38
ATGLDALFDATIK	sp|P0A6K6|DEOB_ECOLI	2.97	3.09
ETFADIGQTLAK	sp|P0A6K6|DEOB_ECOLI	2.53	2.52
ELITDFGVK	sp|P0ABP8|DEOD_ECOLI	2.49	2.56
ALAEHGIVFGEPK	sp|P0A9P0|DLDH_ECOLI	2.36	2.27
YDAVLVAIGR	sp|P0A9P0|DLDH_ECOLI	2.55	2.63
LINYLVEEFK	sp|P0A6Y8|DNAK_ECOLI	2.84	2.9
LESLVEDLVNR	sp|P0A6Y8|DNAK_ECOLI	2.74	2.81
VAEFFGK	sp|P0A6Y8|DNAK_ECOLI	2.13	2.17
TAIESALTALETALK	sp|P0A6Y8|DNAK_ECOLI	3.39	3.54
ATNLLYTR	sp|P0ABT2|DPS_ECOLI	2.08	2.07
ATVELLNR	sp|P0ABT2|DPS_ECOLI	2.15	2.13
QVIQFIDLSLITK	sp|P0ABT2|DPS_ECOLI	3.24	3.34
GANFIAVHEMLDGFR	sp|P0ABT2|DPS_ECOLI	2.92	2.89
TALIDHLDTMAER	sp|P0ABT2|DPS_ECOLI	2.48	2.4
AVQLGGVALGTTQVINSK	sp|P0ABT2|DPS_ECOLI	2.69	2.66
YAIVANDVR	sp|P0ABT2|DPS_ECOLI	2.11	2.02
DDDTADILTAASR	sp|P0ABT2|DPS_ECOLI	2.32	2.36
FLWFIESNIE	sp|P0ABT2|DPS_ECOLI	3.29	3.59
VTVPLFEGVQK	sp|P0AEG4|DSBA_ECOLI	2.67	2.73
HASDDEPFSALAFK	sp|P0A6M8|EFG_ECOLI	2.61	2.61
IATDPFVGNLTFFR	sp|P0A6M8|EFG_ECOLI	3.15	3.24
AGDIAAAIGLK	sp|P0A6M8|EFG_ECOLI	2.49	2.52
LAASIAFK	sp|P0A6M8|EFG_ECOLI	2.28	2.27
AKPVLLEPIMK	sp|P0A6M8|EFG_ECOLI	2.54	2.5
VPLFVQIGEVIK	sp|P0A6N4|EFP_ECOLI	3.16	3.26
DAGFQAFADK	sp|P0A6P1|EFTS_ECOLI	2.2	2.24
IGENINIR	sp|P0A6P1|EFTS_ECOLI	2.11	2.02
VAALEGDVLGSYQHGAR	sp|P0A6P1|EFTS_ECOLI	2.43	2.32
IGVLVAAK	sp|P0A6P1|EFTS_ECOLI	2.17	2.19
FEVGEGIEK	sp|P0A6P1|EFTS_ECOLI	2.16	2.1
TTLTAAITTVLAK	sp|P0CE47|EFTU1_ECOLI	2.94	3
ELLSQYDFPGDDTPIVR	sp|P0CE47|EFTU1_ECOLI	2.85	2.84
ALEGDAEWEAK	sp|P0CE47|EFTU1_ECOLI	2.06	1.99
ILELAGFLDSYIPEPER	sp|P0CE47|EFTU1_ECOLI	3.37	3.47
AIDKPFLLPIEDVFSISGR	sp|P0CE47|EFTU1_ECOLI	3.44	3.5
VGEEVEIVGIK	sp|P0CE47|EFTU1_ECOLI	2.45	2.44
AGENVGVLLR	sp|P0CE47|EFTU1_ECOLI	2.32	2.34
FESEVYILSK	sp|P0CE47|EFTU1_ECOLI	2.49	2.5
IDDDLTLLSETLEEVLR	sp|P0AEH5|ELAB_ECOLI	3.77	3.75
AVAAVNGPIAQALIGK	sp|P0A6P9|ENO_ECOLI	2.77	2.79
IMIDLDGTENK	sp|P0A6P9|ENO_ECOLI	2.37	2.4
AFTSEEFTHFLEELTK	sp|P0A6P9|ENO_ECOLI	3.36	3.42
IQLVGDDLFVTNTK	sp|P0A6P9|ENO_ECOLI	2.82	2.85
GIANSILIK	sp|P0A6P9|ENO_ECOLI	2.42	2.45
FTGQVLPTAK	sp|P0A6Q3|FABA_ECOLI	2.2	2.13
LIYTASDLK	sp|P0A6Q3|FABA_ECOLI	2.23	2.18
AVITGLGIVSSIGNNQQEVLASLR	sp|P0A953|FABB_ECOLI	3.26	3.27
SGITFSQELK	sp|P0A953|FABB_ECOLI	2.32	2.3
LDTTGLIDR	sp|P0A953|FABB_ECOLI	2.22	2.2
AVGPYVVTK	sp|P0A953|FABB_ECOLI	2.06	1.98
AGILAQVPAGR	sp|P0AEK2|FABG_ECOLI	2.29	2.26
VAVTELAHIVDETLAANNLDR	sp|P0A6R0|FABH_ECOLI	3.32	3.35
ILVTGVASK	sp|P0AEK4|FABI_ECOLI	2.08	2.02
VNAISAGPIR	sp|P0AEK4|FABI_ECOLI	2.14	2.06
FPFLLVDR	sp|P0A6Q6|FABZ_ECOLI	2.91	3.08
ALDDAIASVDK	sp|P04949|FLIC_ECOLI	2.26	2.22
IDAILVDR	sp|P0AEM9|FLIY_ECOLI	2.28	2.32
DNTPMFVK	sp|P0A9B2|G3P1_ECOLI	2.12	2.17
GASQNIIPSSTGAAK	sp|P0A9B2|G3P1_ECOLI	2.08	1.94
VPTPNVSVVDLTVR	sp|P0A9B2|G3P1_ECOLI	2.77	2.76
AGIALNDNFVK	sp|P0A9B2|G3P1_ECOLI	2.47	2.46
LVSWYDNETGYSNK	sp|P0A9B2|G3P1_ECOLI	2.34	2.32
VLDLIAHISK	sp|P0A9B2|G3P1_ECOLI	2.56	2.54
ETVLNLLALR	sp|P0AC53|G6PD_ECOLI	3.03	3.19
DVTIADLFAK	sp|P0A6T1|G6PI_ECOLI	2.86	3.05
LLSNFFAQTEALAFGK	sp|P0A6T1|G6PI_ECOLI	3.29	3.38
SIAGGFPLAGVTGR	sp|P22256|GABT_ECOLI	2.69	2.74
AVIPVAGLGTR	sp|P0AEP3|GALU_ECOLI	2.48	2.5
ADVAPSNLAIVGR	sp|P0AEP3|GALU_ECOLI	2.42	2.38
DVAEILLEGLR	sp|P17169|GLMS_ECOLI	3.12	3.33
LVVATDTAFVPFEFK	sp|P0AEQ3|GLNH_ECOLI	3.15	3.24
ADAVLHDTPNILYFIK	sp|P0AEQ3|GLNH_ECOLI	3.1	3.09
GGLDPLLK	sp|P0AC62|GLRX3_ECOLI	2.34	2.41
FAYVDILQNPDIR	sp|P0AC69|GLRX4_ECOLI	2.9	2.94
GELQQLIK	sp|P0AC69|GLRX4_ECOLI	2.31	2.31
SPFVTSGIR	sp|P0A825|GLYA_ECOLI	2.18	2.15
VLDICAR	sp|P0A825|GLYA_ECOLI	2.06	2.02
AAVLLADSFK	sp|P63224|GMHA_ECOLI	2.5	2.55
FTGWYDVDLSEK	sp|P62707|GPMA_ECOLI	2.65	2.68
AIHTLWNVLDELDQAWLPVEK	sp|P62707|GPMA_ECOLI	3.67	3.67
GFAVTPPELTK	sp|P62707|GPMA_ECOLI	2.53	2.5
ELPLTESLALTIDR	sp|P62707|GPMA_ECOLI	3.04	3.12
VIPYWNETILPR	sp|P62707|GPMA_ECOLI	2.92	2.97
YYLGNADEIAAK	sp|P62707|GPMA_ECOLI	2.3	2.22
YPQLTIR	sp|P68066|GRCA_ECOLI	2.28	2.27
FINELLPVIDSLDR	sp|P09372|GRPE_ECOLI	3.32	3.45
AFTGVGGTPLFIEK	sp|P23893|GSA_ECOLI	2.77	2.82
ILVIAADER	sp|P31658|HCHA_ECOLI	2.26	2.28
LLTGDSPFAANALGK	sp|P31658|HCHA_ECOLI	2.64	2.64
GGDTVTLNETDLTQIPK	sp|P0AET2|HDEB_ECOLI	2.63	2.56
NLYTFK	sp|P0AET2|HDEB_ECOLI	2.1	2.11
SVITPEIEQK	sp|P0AET8|HDHA_ECOLI	2.17	2.1
GITDILVVDNLK	sp|P67910|HLDD_ECOLI	2.9	2.98
LIPELK	sp|P77335|HLYE_ECOLI	2.19	2.21
ECTLETLEEMLEK	sp|P0ACF8|HNS_ECOLI	3.08	3.18
LEVVVNER	sp|P0ACF8|HNS_ECOLI	2.08	2
SLDDFLIK	sp|P0ACF8|HNS_ECOLI	2.64	2.76
INQVYVVLK	sp|P0AFX0|HPF_ECOLI	2.43	2.44
ILDVLIPPAK	sp|P0A6H5|HSLU_ECOLI	2.72	2.83
YSDHIALPVEIEK	sp|P0A6Z3|HTPG_ECOLI	2.61	2.53
GIEVLLLSDR	sp|P0A6Z3|HTPG_ECOLI	2.78	2.91
GPLTTPVGGGIR	sp|P08200|IDH_ECOLI	2.29	2.22
SLNVALR	sp|P08200|IDH_ECOLI	2.12	2.09
AAIEYAIANDR	sp|P08200|IDH_ECOLI	2.22	2.15
GPVATVLVR	sp|P0A705|IF2_ECOLI	2.25	2.25
ELVELFFEEIR	sp|P0A6X7|IHFA_ECOLI	3.26	3.41
TGEDIPITAR	sp|P0A6X7|IHFA_ECOLI	2.11	2.04
ESGALFVDR	sp|P0A7A9|IPYR_ECOLI	2.13	2.15
AEIVASFER	sp|P0A7A9|IPYR_ECOLI	2.24	2.22
LPIDLSQLK	sp|P0A6B7|ISCS_ECOLI	2.66	2.71
GIGALYVR	sp|P0A6B7|ISCS_ECOLI	2.26	2.27
ALGLNDELAHSSIR	sp|P0A6B7|ISCS_ECOLI	2.42	2.31
AVAIENLK	sp|P0A796|K6PF1_ECOLI	2.09	2.04
IILLGAPGAGK	sp|P69441|KAD_ECOLI	2.46	2.53
LVTDELVIALVK	sp|P69441|KAD_ECOLI	3.13	3.26
LGIPYVFK	sp|P0A715|KDSA_ECOLI	2.77	2.83
VVADFLSSVGVDR	sp|P0A717|KPRS_ECOLI	2.72	2.79
TAAILLDTK	sp|P0AD61|KPYK1_ECOLI	2.24	2.26
SDVIEIR	sp|P0AD61|KPYK1_ECOLI	2.08	2.06
LDAPLIVVATQGGK	sp|P0AD61|KPYK1_ECOLI	2.74	2.81
IVTTLGPATDR	sp|P21599|KPYK2_ECOLI	2.14	2.08
LQELHI	sp|P45578|LUXS_ECOLI	2.27	2.32
GSGPYFYLPK	sp|P08997|MASY_ECOLI	2.54	2.58
VAVLGAAGGIGQALALLLK	sp|P61889|MDH_ECOLI	3.72	3.73
SDLFNVNAGIVK	sp|P61889|MDH_ECOLI	2.65	2.66
ACIGIITNPVNTTVAIAAEVLK	sp|P61889|MDH_ECOLI	3.65	3.68
LFGVTTLDIIR	sp|P61889|MDH_ECOLI	3.06	3.16
SNTFVAELK	sp|P61889|MDH_ECOLI	2.26	2.26
FGLSLVR	sp|P61889|MDH_ECOLI	2.51	2.6
FFSQPLLLGK	sp|P61889|MDH_ECOLI	2.77	2.84
DIALGEEFVNK	sp|P61889|MDH_ECOLI	2.5	2.54
IDILIGTHK	sp|P30958|MFD_ECOLI	2.56	2.55
EAYFAAFR	sp|P0ADV7|MLAC_ECOLI	2.42	2.47
GIDGLTAQLK	sp|P0ADV7|MLAC_ECOLI	2.35	2.35
VADITLDPK	sp|P64604|MLAD_ECOLI	2.19	2.16
VLVCVPVGATQVER	sp|P0A9X4|MREB_ECOLI	2.58	2.54
TQTAPVATPQELADYDAIIFGTPTR	sp|P0A8G6|NQOR_ECOLI	3.19	3.2
QPSQEELSIAR	sp|P0A8G6|NQOR_ECOLI	2.08	1.98
YQGEYVAGLAVK	sp|P0A8G6|NQOR_ECOLI	2.36	2.32
GLVTPVLR	sp|P0AFG6|ODO2_ECOLI	2.37	2.41
ESVGFLVTIK	sp|P0AFG6|ODO2_ECOLI	2.71	2.81
EISTTIAFVR	sp|P0AFG8|ODP1_ECOLI	2.53	2.57
LVPIIADEAR	sp|P0AFG8|ODP1_ECOLI	2.45	2.48
GFLIGGTSGR	sp|P0AFG8|ODP1_ECOLI	2.24	2.31
VPDIGADEVEITEILVK	sp|P06959|ODP2_ECOLI	3.19	3.25
FGEIEEVELGR	sp|P06959|ODP2_ECOLI	2.5	2.48
TDITELEAFR	sp|P06959|ODP2_ECOLI	2.57	2.58
FGQGEAAPVVAPAPAPAPEVQTK	sp|P0A910|OMPA_ECOLI	2.54	2.43
SDVLFNFNK	sp|P0A910|OMPA_ECOLI	2.51	2.59
ATLKPEGQAALDQLYSQLSNLDPK	sp|P0A910|OMPA_ECOLI	3.14	3.1
DGSVVVLGYTDR	sp|P0A910|OMPA_ECOLI	2.37	2.4
AQSVVDYLISK	sp|P0A910|OMPA_ECOLI	2.64	2.69
AALIDCLAPDR	sp|P0A910|OMPA_ECOLI	2.46	2.48
LAIAASSLWK	sp|P23843|OPPA_ECOLI	2.67	2.69
VDAGFAITK	sp|P0C0L2|OSMC_ECOLI	2.17	2.16
AGCPVSQVLK	sp|P0C0L2|OSMC_ECOLI	2.16	2.08
AEITLDYQLK	sp|P0C0L2|OSMC_ECOLI	2.5	2.5
VGNFMDDSAITAK	sp|P0AFH8|OSMY_ECOLI	2.36	2.31
LLADDIVPSR	sp|P0AFH8|OSMY_ECOLI	2.4	2.4
DQFVQPVVK	sp|P0ADB1|OSME_ECOLI	2.2	2.18
AVDLISNVAGDR	sp|P37095|PEPB_ECOLI	2.39	2.38
IVGLQTEAPLK	sp|P09373|PFLB_ECOLI	2.41	2.36
THNQGVFDVYTPDILR	sp|P09373|PFLB_ECOLI	2.84	2.79
TSTFLDVYIER	sp|P09373|PFLB_ECOLI	2.73	2.79
VDDLAVDLVER	sp|P09373|PFLB_ECOLI	2.57	2.62
GAVASLTSVAK	sp|P09373|PFLB_ECOLI	2.17	2.09
ADLNVPVK	sp|P0A799|PGK_ECOLI	2.11	2.02
ASLPTIELALK	sp|P0A799|PGK_ECOLI	2.84	2.87
LTVLDSLSK	sp|P0A799|PGK_ECOLI	2.42	2.46
SLYEADLVDEAK	sp|P0A799|PGK_ECOLI	2.4	2.35
LLTTCNIPVPSDVR	sp|P0A799|PGK_ECOLI	2.64	2.58
VATEFSETAPATLK	sp|P0A799|PGK_ECOLI	2.35	2.25
VLPAVAMLEER	sp|P0A799|PGK_ECOLI	2.82	2.89
VLVVEDNALLR	sp|P23836|PHOP_ECOLI	2.62	2.64
NILGLK	sp|P08839|PT1_ECOLI	2.21	2.3
IVLPEGDEPR	sp|P0A9M8|PTA_ECOLI	2.2	2.14
MVAPVDGTIGK	sp|P69783|PTGA_ECOLI	2.2	2.14
VGDTVIEFDLPLLEEK	sp|P69783|PTGA_ECOLI	3.27	3.37
STLTPVVISNMDEIK	sp|P69783|PTGA_ECOLI	2.79	2.79
LSGSVTVGETPVIR	sp|P69783|PTGA_ECOLI	2.43	2.36
IVDLLTER	sp|P0A7D4|PURA_ECOLI	2.4	2.45
TVLHLIPSGILR	sp|P0A7D4|PURA_ECOLI	2.87	2.85
YVDYVLGILK	sp|P0A7D4|PURA_ECOLI	2.93	3.04
TGWLDTVAVR	sp|P0A7D4|PURA_ECOLI	2.56	2.63
LDVLDGLK	sp|P0A7D4|PURA_ECOLI	2.5	2.59
VLDLASPIGR	sp|P0AG30|RHO_ECOLI	2.51	2.55
DVIILLDSITR	sp|P0AG30|RHO_ECOLI	3.1	3.31
IEIEAIAVR	sp|P0AF93|RIDA_ECOLI	2.5	2.52
VAITIAR	sp|P61714|RISB_ECOLI	2.11	2.07
QAIVAEVSEVAK	sp|P0A7J3|RL10_ECOLI	2.41	2.33
GALSAVVADSR	sp|P0A7J3|RL10_ECOLI	2.15	2.1
AVEGTPFECLK	sp|P0A7J3|RL10_ECOLI	2.39	2.36
AAAFEGELIPASQIDR	sp|P0A7J3|RL10_ECOLI	2.68	2.64
LATLPTYEEAIAR	sp|P0A7J3|RL10_ECOLI	2.59	2.54
GLPIPVVITVYADR	sp|P0A7J7|RL11_ECOLI	3.2	3.31
SFTFVTK	sp|P0A7J7|RL11_ECOLI	2.21	2.25
TPPAAVLLK	sp|P0A7J7|RL11_ECOLI	2.33	2.37
AEYTPHVDTGDYIIVLNADK	sp|P0AA10|RL13_ECOLI	2.8	2.72
VIEIAVK	sp|P0AA10|RL13_ECOLI	2.19	2.19
IISLAPEVL	sp|P0ADY3|RL14_ECOLI	2.94	3.21
VEGGVVDLNTLK	sp|P02413|RL15_ECOLI	2.44	2.42
AANIIGIQIEFAK	sp|P02413|RL15_ECOLI	2.92	2.99
VILAGEVTTPVTVR	sp|P02413|RL15_ECOLI	2.63	2.6
GNVEYWVALIQPGK	sp|P0ADY7|RL16_ECOLI	3	3.09
VVEPLITLAK	sp|P0AG44|RL17_ECOLI	2.65	2.73
LFNELGPR	sp|P0AG44|RL17_ECOLI	2.28	2.29
LQAFEGVVIAIR	sp|P0A7K6|RL19_ECOLI	2.91	3.01
VFQTHSPVVDSISVK	sp|P0A7K6|RL19_ECOLI	2.44	2.3
QYDINEAIALLK	sp|P0A7L0|RL1_ECOLI	2.96	3.02
VAVFTQGANAEAAK	sp|P0A7L0|RL1_ECOLI	2.13	2.01
VVGQLGQVLGPR	sp|P0A7L0|RL1_ECOLI	2.45	2.44
VGTVTPNVAEAVK	sp|P0A7L0|RL1_ECOLI	2.28	2.18
ENLEALLVALK	sp|P0A7L0|RL1_ECOLI	3.1	3.21
VAFQAVIK	sp|P0A7L3|RL20_ECOLI	2.34	2.35
QLWIAR	sp|P0A7L3|RL20_ECOLI	2.23	2.29
ILADIAVFDK	sp|P0A7L3|RL20_ECOLI	2.73	2.81
VAFTALVEK	sp|P0A7L3|RL20_ECOLI	2.46	2.49
IGVPFVDGGVIK	sp|P0AG48|RL21_ECOLI	2.84	2.89
QWFTDVK	sp|P0AG48|RL21_ECOLI	2.28	2.35
LVADLIR	sp|P61175|RL22_ECOLI	2.33	2.4
VSQALDILTYTNK	sp|P61175|RL22_ECOLI	2.65	2.66
DDEVIVLTGK	sp|P60624|RL24_ECOLI	2.3	2.36
VIVEGINLVK	sp|P60624|RL24_ECOLI	2.59	2.61
FPAIIYGGK	sp|P68919|RL25_ECOLI	2.49	2.54
LQHIDFVR	sp|P68919|RL25_ECOLI	2.21	2.13
GIDTVLAELR	sp|P0A7M2|RL28_ECOLI	2.78	2.87
SVEELNTELLNLLR	sp|P0A7M6|RL29_ECOLI	3.27	3.38
GKPFAPLLEK	sp|P60422|RL2_ECOLI	2.34	2.29
SANIALVLYK	sp|P60422|RL2_ECOLI	2.61	2.67
SAGTYVQIVAR	sp|P60422|RL2_ECOLI	2.28	2.24
ATLLGLGLR	sp|P0AG51|RL30_ECOLI	2.67	2.78
STVGHDLNLDVCSK	sp|P0A7M9|RL31_ECOLI	2.23	2.1
VTVQSLDVVR	sp|P60438|RL3_ECOLI	2.38	2.35
NLLLVK	sp|P60438|RL3_ECOLI	2.28	2.37
DAQSALTVSETTFGR	sp|P60723|RL4_ECOLI	2.44	2.43
SILSELVR	sp|P60723|RL4_ECOLI	2.69	2.8
DATGIDPVSLIAFDK	sp|P60723|RL4_ECOLI	3.05	3.18
LITIAVPR	sp|P62399|RL5_ECOLI	2.52	2.55
EQIIFPEIDYDK	sp|P62399|RL5_ECOLI	2.77	2.8
GLDITITTTAK	sp|P62399|RL5_ECOLI	2.41	2.43
ALLAAFDFPFR	sp|P62399|RL5_ECOLI	3.26	3.41
APVVVPAGVDVK	sp|P0AG55|RL6_ECOLI	2.41	2.36
ALLNSMVIGVTEGFTK	sp|P0AG55|RL6_ECOLI	3.14	3.2
LQLVGVGYR	sp|P0AG55|RL6_ECOLI	2.42	2.42
QVIGQVAADLR	sp|P0AG55|RL6_ECOLI	2.38	2.32
TEFDVILK	sp|P0A7K2|RL7_ECOLI	2.52	2.6
DLVESAPAALK	sp|P0A7K2|RL7_ECOLI	2.32	2.3
MQVILLDK	sp|P0A7R1|RL9_ECOLI	2.49	2.55
VANLGSLGDQVNVK	sp|P0A7R1|RL9_ECOLI	2.41	2.33
NIEFFEAR	sp|P0A7R1|RL9_ECOLI	2.44	2.51
LAEVLAAANAR	sp|P0A7R1|RL9_ECOLI	2.23	2.19
INALETVTIASK	sp|P0A7R1|RL9_ECOLI	2.48	2.48
LFGSIGTR	sp|P0A7R1|RL9_ECOLI	2.18	2.2
DIADAVTAAGVEVAK	sp|P0A7R1|RL9_ECOLI	2.59	2.58
FICIADASK	sp|P0A7Z0|RPIA_ECOLI	2.23	2.22
GADVALIGTPDGVK	sp|P0A7Z0|RPIA_ECOLI	2.43	2.42
LVDIEQVSSTHAK	sp|P0A7Z4|RPOA_ECOLI	2.18	2.04
VTLEPLER	sp|P0A7Z4|RPOA_ECOLI	2.25	2.24
DEVILTLNK	sp|P0A7Z4|RPOA_ECOLI	2.37	2.43
LLVDACYSPVER	sp|P0A7Z4|RPOA_ECOLI	2.47	2.43
AEAIHYIGDLVQR	sp|P0A7Z4|RPOA_ECOLI	2.53	2.45
TEVELLK	sp|P0A7Z4|RPOA_ECOLI	2.14	2.15
AVAVDSGVTAVAK	sp|P0A8V2|RPOB_ECOLI	2.16	2.03
AVLVAGGVEAEK	sp|P0A8V2|RPOB_ECOLI	2.14	2.07
LGDLPTSGQIR	sp|P0A8V2|RPOB_ECOLI	2.26	2.18
LLDLAAPDIIVR	sp|P0A8T7|RPOC_ECOLI	2.99	3.06
VIDIWAAANDR	sp|P0A8T7|RPOC_ECOLI	2.61	2.66
VTAEDVLKPGTADILVPR	sp|P0A8T7|RPOC_ECOLI	2.81	2.74
FDLVLVAAR	sp|P0A800|RPOZ_ECOLI	2.76	2.9
INVFDR	sp|P0A805|RRF_ECOLI	2.09	2.09
VPLPPLTEER	sp|P0A805|RRF_ECOLI	2.46	2.46
LIDQATAEIVETAK	sp|P0A7R5|RS10_ECOLI	2.51	2.46
GPIPLPTR	sp|P0A7R5|RS10_ECOLI	2.3	2.31
FTVLISPHVNK	sp|P0A7R5|RS10_ECOLI	2.46	2.4
LVDIVEPTEK	sp|P0A7R5|RS10_ECOLI	2.28	2.26
HAVIALTSIYGVGK	sp|P0A7S9|RS13_ECOLI	2.65	2.61
AILAAAGIAEDVK	sp|P0A7S9|RS13_ECOLI	2.56	2.54
FVVEGDLR	sp|P0A7S9|RS13_ECOLI	2.23	2.2
AIISDVNASDEDR	sp|P0AG59|RS14_ECOLI	2.08	1.95
LLDYLK	sp|P0ADZ4|RS15_ECOLI	2.29	2.35
VGFFNPIASEK	sp|P0A7T3|RS16_ECOLI	2.63	2.67
IAHWVGQGATISDR	sp|P0A7T3|RS16_ECOLI	2.21	2.06
SIVVAIER	sp|P0AG63|RS17_ECOLI	2.26	2.27
SWTLVR	sp|P0AG63|RS17_ECOLI	2.22	2.29
FTAEGVQEIDYK	sp|P0A7T7|RS18_ECOLI	2.33	2.24
GVVVAIDK	sp|P0AG67|RS1_ECOLI	2.07	2.02
QLGEDPWVAIAK	sp|P0AG67|RS1_ECOLI	2.67	2.7
VVNVGDVVEVMVLDIDEER	sp|P0AG67|RS1_ECOLI	3.58	3.68
ISLGLK	sp|P0AG67|RS1_ECOLI	2.18	2.21
GATVELADGVEGYLR	sp|P0AG67|RS1_ECOLI	2.73	2.72
VHIINLEK	sp|P0A7V0|RS2_ECOLI	2.16	2.08
ILFVGTK	sp|P0A7V0|RS2_ECOLI	2.3	2.37
EFADNLDSDFK	sp|P0A7V3|RS3_ECOLI	2.38	2.36
VVADIAGVPAQINIAEVR	sp|P0A7V3|RS3_ECOLI	2.93	2.91
LVADSITSQLER	sp|P0A7V3|RS3_ECOLI	2.46	2.42
LSDYGVQLR	sp|P0A7V8|RS4_ECOLI	2.22	2.19
IYGVLER	sp|P0A7V8|RS4_ECOLI	2.14	2.14
GNTGENLLALLEGR	sp|P0A7V8|RS4_ECOLI	3.08	3.22
EKPTWLEVDAGK	sp|P0A7V8|RS4_ECOLI	2.3	2.25
AVLEVAGVHNVLAK	sp|P0A7W1|RS5_ECOLI	2.53	2.43
AYGSTNPINVVR	sp|P0A7W1|RS5_ECOLI	2.29	2.2
SVEEILGK	sp|P0A7W1|RS5_ECOLI	2.14	2.15
FGSELLAK	sp|P02359|RS7_ECOLI	2.2	2.21
STAESIVYSALETLAQR	sp|P02359|RS7_ECOLI	3.37	3.5
VAIANVLK	sp|P0A7W7|RS8_ECOLI	2.34	2.36
SLEQYFGR	sp|P0A7X3|RS9_ECOLI	2.31	2.32
LDLYITVK	sp|P0A7X3|RS9_ECOLI	2.6	2.68
LPGILELSR	sp|P0AC41|SDHA_ECOLI	2.67	2.76
IVIRPLPGLPVIR	sp|P07014|SDHB_ECOLI	2.98	2.95
TGVSNTLENEFK	sp|P0AEU7|SKP_ECOLI	2.34	2.28
DITADVLK	sp|P0AEU7|SKP_ECOLI	2.27	2.31
SFVAVHNQPGLYVGQQAR	sp|P37194|SLP_ECOLI	2.42	2.27
NHFVTILGTIQGEQPGFINK	sp|P37194|SLP_ECOLI	2.95	2.88
SLATAAGAVAGGVAGQGVQSAMNK	sp|P0A905|SLYB_ECOLI	2.64	2.5
TQGVELEIR	sp|P0A905|SLYB_ECOLI	2.23	2.22
DLVVSLAYQVR	sp|P0A9K9|SLYD_ECOLI	2.73	2.85
FNVEVVAIR	sp|P0A9K9|SLYD_ECOLI	2.61	2.63
SLEEIIR	sp|P0AGD3|SODF_ECOLI	2.26	2.29
NFGSGWTWLVK	sp|P0AGD3|SODF_ECOLI	2.97	3.07
HHQTYVNNANAALESLPEFANLPVEELITK	sp|P00448|SODM_ECOLI	3.38	3.35
DFGSVDNFK	sp|P00448|SODM_ECOLI	2.21	2.22
FGSGWAWLVLK	sp|P00448|SODM_ECOLI	3.19	3.35
EFWNVVNWDEAAAR	sp|P00448|SODM_ECOLI	2.94	3.01
VILVGNLGQDPEVR	sp|P0AGE0|SSB_ECOLI	2.61	2.6
VVLFGK	sp|P0AGE0|SSB_ECOLI	2.17	2.25
ELYLGAVVDR	sp|P0A836|SUCC_ECOLI	2.52	2.56
DLALIEINPLVITK	sp|P0A836|SUCC_ECOLI	3.31	3.47
GLTDAAQQVVAAVEGK	sp|P0A836|SUCC_ECOLI	2.96	3.02
GGTTHLGLPVFNTVR	sp|P0AGE9|SUCD_ECOLI	2.71	2.65
DSILEAIDAGIK	sp|P0AGE9|SUCD_ECOLI	2.88	3.01
FAALEAAGVK	sp|P0AGE9|SUCD_ECOLI	2.29	2.27
SLADIGEALK	sp|P0AGE9|SUCD_ECOLI	2.47	2.5
VTALFVDGK	sp|P00957|SYA_ECOLI	2.28	2.32
FGFLLDALK	sp|P21889|SYD_ECOLI	3.06	3.26
LAAETIDVSLPGR	sp|P08312|SYFA_ECOLI	2.58	2.54
IGFVGVVHPELER	sp|P07395|SYFB_ECOLI	2.63	2.55
VIPATILGIQSDR	sp|P00961|SYGB_ECOLI	2.7	2.76
ASFVTLQDVGGR	sp|P0A8N3|SYK1_ECOLI	2.44	2.44
IQLYVAR	sp|P0A8N3|SYK1_ECOLI	2.23	2.22
DLIELTESLFR	sp|P0A8N3|SYK1_ECOLI	3.37	3.63
FEFFIGGR	sp|P0A8N3|SYK1_ECOLI	2.71	2.84
TLAQEVLGTTK	sp|P0A8N5|SYK2_ECOLI	2.37	2.36
ALAESIGITVEK	sp|P0A8N5|SYK2_ECOLI	2.45	2.42
YLDIQIVLK	sp|P0AF96|TABA_ECOLI	2.88	3.02
LAVNFGAEILK	sp|P0A867|TALA_ECOLI	2.81	2.85
LTIAPNLLK	sp|P0A867|TALA_ECOLI	2.63	2.67
LFAVDQR	sp|P0A867|TALA_ECOLI	2.06	2.04
LIDDAVAWAK	sp|P0A870|TALB_ECOLI	2.47	2.49
LAVNIGLEILK	sp|P0A870|TALB_ECOLI	3.02	3.13
LSYDTEASIAK	sp|P0A870|TALB_ECOLI	2.13	2.01
LASTWQGIR	sp|P0A870|TALB_ECOLI	2.22	2.2
NIGEILELAGCDR	sp|P0A870|TALB_ECOLI	2.83	2.89
LTIAPALLK	sp|P0A870|TALB_ECOLI	2.67	2.73
LEIEAIAVR	sp|P0AGL2|TDCF_ECOLI	2.5	2.52
IIHLTDDSFDTDVLK	sp|P0AA25|THIO_ECOLI	2.74	2.67
GIPTLLLFK	sp|P0AA25|THIO_ECOLI	3.06	3.2
VTITIAADSIETAVK	sp|P0A850|TIG_ECOLI	2.78	2.76
ELPELTAEFIK	sp|P0A850|TIG_ECOLI	2.86	2.93
FGVEDGSVEGLR	sp|P0A850|TIG_ECOLI	2.36	2.3
SQAIEGLVK	sp|P0A850|TIG_ECOLI	2.14	2.1
QALELPR	sp|P0A850|TIG_ECOLI	2.16	2.13
VVVGLLLGEVIR	sp|P0A850|TIG_ECOLI	3.21	3.35
VAVEAGIADYWYK	sp|P27302|TKT1_ECOLI	2.72	2.74
GAEQIYIPVLIK	sp|P0A853|TNAA_ECOLI	2.98	3.06
LLPHIPADQFPAQALACELYK	sp|P0A853|TNAA_ECOLI	3.16	3.08
AVEIGSFLLGR	sp|P0A853|TNAA_ECOLI	2.9	3.01
GLTFTYEPK	sp|P0A853|TNAA_ECOLI	2.35	2.34
ADAFAVIVK	sp|P0A858|TPIS_ECOLI	2.45	2.51
AQTFTLVAK	sp|P0A862|TPX_ECOLI	2.23	2.25
DLSDVTLGQFAGK	sp|P0A862|TPX_ECOLI	2.61	2.67
VLNIFPSIDTGVCAASVR	sp|P0A862|TPX_ECOLI	3.03	3.08
ITVVPILR	sp|P0A8F0|UPP_ECOLI	2.66	2.76
VLVLVAAPEGIAALEK	sp|P0A8F0|UPP_ECOLI	3.09	3.16
ISEETHHALTELSTNAGYPITETLSGSGDLGQVLVDAIK	sp|P0AED0|USPA_ECOLI	3.38	3.29
HANLPVLVVR	sp|P39177|USPG_ECOLI	2.45	2.42
DFVAAVLPK	sp|P0ADZ7|YAJC_ECOLI	2.6	2.69
FLLQEVLEK	sp|P0ADA5|YAJG_ECOLI	2.86	2.95
VALPPDAVLTVTLSDASLADAPSK	sp|P77717|YBAY_ECOLI	3.23	3.29
ILLSAAITVNDK	sp|P77717|YBAY_ECOLI	2.6	2.66
LVFITDTVQPVINQGGTK	sp|P77717|YBAY_ECOLI	2.86	2.86
ELVASLSER	sp|P0AAT9|YBEL_ECOLI	2.14	2.1
DIDALVEQAR	sp|P0AAT9|YBEL_ECOLI	2.36	2.43
LATLLSDASR	sp|P75818|YBJP_ECOLI	2.26	2.28
LTIPGLR	sp|P76164|YDFW_ECOLI	2.3	2.29
VNIQIADGK	sp|P0ADE6|YGAU_ECOLI	2.08	2
AALANLFSELPSK	sp|P0ADE8|YGFZ_ECOLI	2.92	2.98
LNSLLDGALK	sp|P0ADS6|YGGE_ECOLI	2.52	2.57
LGPVYSVR	sp|P0ADS6|YGGE_ECOLI	2.14	2.1
DDTWVTLR	sp|P0ADU5|YGIW_ECOLI	2.34	2.43
ISDDLYVFK	sp|P0ADU5|YGIW_ECOLI	2.53	2.58
WNGVTVTPK	sp|P0ADU5|YGIW_ECOLI	2.14	2.08
TLIVEAIVR	sp|P0AGK4|YHBY_ECOLI	2.68	2.76
EVVDWETR	sp|P68206|YJBJ_ECOLI	2.09	2.07
LLIDDLSFSIPK	sp|P0A9W3|YJJK_ECOLI	3.13	3.23
SLSDTLEEVLSSSGEK	sp|P64581|YQJD_ECOLI	2.93	3
LQALLGR	sp|P0AF36|ZAPB_ECOLI	2.13	2.15

## Sheet: S.cerevisiae_lib_120 min
Peptide Sequence	Protein Name	Predicted Retention Time	Experimental Retention Time
VLPELQGK	sp|P00360|G3P1_YEAST	13.47	14.13
IGGIGTVPVGR	sp|P02994|EF1A_YEAST	23.06	22.78
IVAALPTIK	sp|P00560|PGK_YEAST	31.05	31.62
LLTTIADAAK	sp|P06169|PDC1_YEAST	21.92	22.03
TSIIGTIGPK	sp|P52489|KPYK2_YEAST	24.28	25
VVGLSTLPEIYEK	sp|P00330|ADH1_YEAST	43.67	43.76
TASGNIIPSSTGAAK	sp|P00360|G3P1_YEAST	13.3	12.8
VNQIGTLSESIK	sp|P00924|ENO1_YEAST	24.27	24.33
EALDFFAR	sp|P00331|ADH2_YEAST	33.1	34.15
FELSGIPPAPR	sp|P10592|HSP72_YEAST	36.06	35.89
VPTVDVSVVDLTVK	sp|P00360|G3P1_YEAST	47.97	47.07
ANELLINVK	sp|P00330|ADH1_YEAST	25.6	26.5
SISIVGSYVGNR	sp|P00331|ADH2_YEAST	28.1	28.33
ELQSLLGK	sp|P00560|PGK_YEAST	19.43	20.18
AIIVLSTSGTTPR	sp|P00549|KPYK1_YEAST	29.37	29.31
LVIVTDPR	sp|P46654|RSSA2_YEAST	19.51	19.54
LPLQDVYK	sp|P02994|EF1A_YEAST	23.16	23.5
QTVAVGVIK	sp|P02994|EF1A_YEAST	16.19	16.59
DAGTIAGLNVLR	sp|P16474|GRP78_YEAST	37.42	37.02
NLFTGWVDVK	sp|P00950|PMG1_YEAST	46.35	47.16
VTDGVMVAR	sp|P00549|KPYK1_YEAST	8.05	8.02
TANDVLTIR	sp|P00549|KPYK1_YEAST	17.29	17.82
SIGGEVFIDFTK	sp|P00330|ADH1_YEAST	45.77	45.72
AVDDFLISLDGTANK	sp|P00924|ENO1_YEAST	48.84	49.03
AVDDFLLSLDGTANK	sp|P00925|ENO2_YEAST	48.84	49.03
TNNPETLVALR	sp|P00549|KPYK1_YEAST	26.59	27.16
VFLDIGLQR	sp|P26321|RL5_YEAST	39.67	40.22
VVVPQALR	sp|P26785|RL16B_YEAST	19.17	19.94
AAGFLLEK	sp|P00560|PGK_YEAST	20.17	21.75
GLFIIDPK	sp|Q04120|TSA2_YEAST	37.27	38.41
YSLAPVAK	sp|P00560|PGK_YEAST	13.84	14.04
VDFNVPLDGK	sp|P00560|PGK_YEAST	30.65	30.96
AGAEIVPK	sp|P00560|PGK_YEAST	4.17	4.02
GVIGVIAGGGR	sp|P0CX46|RL2B_YEAST	21.68	22.15
IYEVEGMR	sp|P06169|PDC1_YEAST	13.96	13.95
ASAPGSVILLENLR	sp|P00560|PGK_YEAST	45.99	46.69
LILPGELAK	sp|P02293|H2B1_YEAST	32.49	33.69
LGANAILGVSMAAAR	sp|P00925|ENO2_YEAST	42.47	42.7
VVDLIEYVAK	sp|P00360|G3P1_YEAST	42.54	43.49
VLGIDGGEGK	sp|P00330|ADH1_YEAST	10.03	9.91
VLLSAPLSK	sp|P53221|RL26B_YEAST	25.02	25.61
SQVDEIVLVGGSTR	sp|P10592|HSP72_YEAST	30.48	30.62
SQIDEVVLVGGSTR	sp|P40150|HSP76_YEAST	30.48	30.58
LIIIAANTPVLR	sp|P14120|RL30_YEAST	46.54	46.67
TVAVLPPNWK	sp|P05756|RS13_YEAST	32.99	33.34
LAAIVEIIDQK	sp|P36105|RL14A_YEAST	43.05	44.31
LEVPGYVDIVK	sp|P07280|RS19A_YEAST	42.1	42.1
STLDPVEK	sp|P10592|HSP72_YEAST	4.95	4.97
LVLLELNEK	sp|P04806|HXKA_YEAST	36.76	37.81
IPAWFLNR	sp|P0CX55|RS18A_YEAST	39.06	40.41
VISNPLLAR	sp|P0CX31|RS24A_YEAST	25.91	27.02
DAGAISGLNVLR	sp|P40150|HSP76_YEAST	35.19	34.76
TSAVAALTEVR	sp|P29453|RL8B_YEAST	24.36	25.09
IGIVEISPK	sp|P07280|RS19A_YEAST	26.99	27.51
IDVAVDSTGVFK	sp|P00360|G3P1_YEAST	33.2	32.68
LVYVTGGR	sp|P0CX35|RS4A_YEAST	8.46	8.75
NIVEAAAVR	sp|P39939|RS26B_YEAST	12.9	12.97
LIDLTQFPAFVTPMGK	sp|P06169|PDC1_YEAST	66.46	66.18
LLSDFFDGK	sp|P40150|HSP76_YEAST	36.48	37.13
AAIVQIDATPFR	sp|P0CX39|RS8A_YEAST	39.67	39.59
LAVLSYYK	sp|P05759|RS27A_YEAST	26.86	27.76
GDLGIEIPAPEVLAVQK	sp|P00549|KPYK1_YEAST	56.72	56.07
NVNDVIAPAFVK	sp|P00924|ENO1_YEAST	35.91	36.1
TIAETLAEELINAAK	sp|P26783|RS5_YEAST	65.9	66.42
VLENTEIGDSIFDK	sp|P00560|PGK_YEAST	37.61	37.08
LIGPTSVVGR	sp|P00445|SODC_YEAST	23.28	23.35
LAASVVGVGK	sp|P0CX82|RL19A_YEAST	14.96	14.83
ENTLLGEFDLK	sp|P11484|HSP75_YEAST	44.87	45.25
QGVLLPTR	sp|P0CX38|RS6B_YEAST	16.14	16.73
SALVPGGVR	sp|P37291|GLYC_YEAST	12.17	12.37
LLGPQLSK	sp|P0CX43|RL1A_YEAST	16.07	16.37
LIQSLPPTLK	sp|P49167|RL38_YEAST	30.52	30.78
VVEILQNR	sp|P19657|PMA2_YEAST	15.64	16.1
VISEILTR	sp|P23248|RS3A2_YEAST	21.15	21.46
SGETEDTFIADLVVGLR	sp|P00924|ENO1_YEAST	65.58	66.49
LFEGNALIR	sp|P05755|RS9B_YEAST	29.31	29.62
VYEPLLLVGLDK	sp|P0CX52|RS16B_YEAST	55.22	56.24
TVVVVGTVTDDAR	sp|P0CX50|RL18B_YEAST	23.04	22.38
TPANAAVPASTPLK	sp|P06169|PDC1_YEAST	19.82	19.12
ILTGTVVSTK	sp|P0CX48|RS11B_YEAST	15.62	15.25
GSGIVASPAVK	sp|P25443|RS2_YEAST	10.99	11.07
TAGIQIVADDLTVTNPAR	sp|P00925|ENO2_YEAST	45.64	45.17
LVSWYDNEYGYSTR	sp|P00358|G3P2_YEAST	32.48	31.51
AIQTANIALEK	sp|P00950|PMG1_YEAST	20.48	20.36
AVITVPAYFNDAQR	sp|P40150|HSP76_YEAST	40.32	40.09
EEEPILAPSVK	sp|P05750|RS3_YEAST	23.17	23.17
YVSVSVLVDR	sp|Q3E792|RS25A_YEAST	32.43	32.93
TGLDISDDAR	sp|P40150|HSP76_YEAST	12.43	12.26
AGLTFPVGR	sp|P04911|H2A1_YEAST	26.93	28.04
NLYIIAVK	sp|P0CX42|RL23B_YEAST	32.32	33.67
LVLVGDGGTGK	sp|P32835|GSP1_YEAST	15.37	15.38
GTIEIVSDVK	sp|P05317|RLA0_YEAST	22.73	22.97
LYNDIVPK	sp|P14832|CYPH_YEAST	18.92	18.91
GVNLPGTDVDLPALSEK	sp|P00549|KPYK1_YEAST	48.63	47.77
DASLVDYVQVR	sp|P26783|RS5_YEAST	34.99	34.34
ISPPVVAYR	sp|P32324|EF2_YEAST	23.41	23.66
AGAVAPEDIWVR	sp|P05317|RLA0_YEAST	33.19	33.69
STLTDSLVQR	sp|P32324|EF2_YEAST	18.7	18.43
SFLESVIR	sp|P02309|H4_YEAST	34.65	35.59
VYPDVLYTSK	sp|P00950|PMG1_YEAST	24.21	24.59
VIAIDINDPLAPK	sp|P00817|IPYR_YEAST	46.61	46.5
VNQAIALLTIGAR	sp|P26783|RS5_YEAST	45.61	46.45
INELLSSLEGK	sp|P02400|RLA4_YEAST	34.17	34.78
VSSVLSALEGK	sp|P05319|RLA2_YEAST	31.77	33
TLANTAVVIR	sp|P05030|PMA1_YEAST	21.71	21.89
LVEAFQWTDK	sp|P34760|TSA1_YEAST	32.83	33.05
DAVSVFGFR	sp|P0CX31|RS24A_YEAST	36.14	36.56
IGDYAGIK	sp|P00331|ADH2_YEAST	9.28	9.34
ALPDAVTIIEPK	sp|P05750|RS3_YEAST	40.54	40.68
IGPLGLSPK	sp|P0CX53|RL12A_YEAST	24.35	25.32
IIAAIPNPEDVVAISSR	sp|P46654|RSSA2_YEAST	54.18	53.91
VVGASVVVVK	sp|P48589|RS12_YEAST	20.08	20.06
YIDLEAPVQIVK	sp|P38701|RS20_YEAST	46.08	46.1
VVDLLAPYAR	sp|P00830|ATPB_YEAST	35.87	36.71
ILEDLVFPTEIVGK	sp|P26786|RS7A_YEAST	59.42	59.29
DDEVLVVR	sp|P53221|RL26B_YEAST	16.47	16.4
GGGQIIPTMR	sp|P32324|EF2_YEAST	20.42	20.93
IADISLAAFGR	sp|P39954|SAHH_YEAST	40.72	40.99
IVYALTTIK	sp|P0CX55|RS18A_YEAST	29.51	30.56
IVDVVGTLSR	sp|P07149|FAS1_YEAST	28.35	28.65
INEGILQR	sp|P04806|HXKA_YEAST	13.37	13.41
VDIIANDQGNR	sp|P10592|HSP72_YEAST	9.01	8.87
AQGVAVQLK	sp|Q02753|RL21A_YEAST	10.59	10.97
FEDLNAALFK	sp|P40150|HSP76_YEAST	38.96	39.26
GLTPSQIGVLLR	sp|P05756|RS13_YEAST	46.15	46.89
ENDILVLMESER	sp|Q3E7X9|RS28A_YEAST	44.86	45.54
LATELPAWSK	sp|P12709|G6PI_YEAST	29.43	29.92
ISGLIYEEVR	sp|P02309|H4_YEAST	29.47	30.13
IFASNEVIAK	sp|P0CX24|RL20B_YEAST	20.3	20.31
TFLVANVK	sp|P38061|RL32_YEAST	22.39	23.42
EITALAPSSMK	sp|P60010|ACT_YEAST	21.85	21.91
NSGTLELTLK	sp|P47001|CIS3_YEAST	24.3	25.13
LSSESVIEQIVK	sp|P05756|RS13_YEAST	41.8	42.15
LLEMSTEDFVK	sp|Q01855|RS15_YEAST	37.37	37.19
TSFFQALGVPTK	sp|P05317|RLA0_YEAST	45.13	46.04
AALTDFER	sp|P36105|RL14A_YEAST	15.19	15.54
VLAVGDGIAR	sp|P07251|ATPA_YEAST	19.08	19
IPNVPVIVK	sp|P02406|RL28_YEAST	33.47	34.03
NFGIGQAVQPK	sp|P29453|RL8B_YEAST	21.43	21.46
VLEELFQK	sp|P16521|EF3A_YEAST	29.01	29.19
VSVEGVNVEK	sp|Q02326|RL6A_YEAST	15.27	14.62
AELINNLGTIAK	sp|P15108|HSC82_YEAST	33.09	33.39
YTLDVEAFK	sp|P0C2H7|RL27B_YEAST	33.56	33.69
ALEEVSLK	sp|P14126|RL3_YEAST	15.12	15.47
LTLDFQTNK	sp|P14127|RS17B_YEAST	24.89	25.3
DSTLIMQLLR	sp|P29311|BMH1_YEAST	54.99	55.53
WTANLLPAR	sp|Q3E7Y3|RS22B_YEAST	30.51	31.1
AVDALVPIGR	sp|P07251|ATPA_YEAST	29.5	29.92
DPANLPWGSLK	sp|P00360|G3P1_YEAST	36.35	36.27
SLVDNMITGVTK	sp|P05738|RL9A_YEAST	37.47	37.19
VSGVSLLALWK	sp|P0CX29|RS23A_YEAST	56.28	57.62
INELTLLVQK	sp|P05750|RS3_YEAST	37.28	38.41
AVVESVGAEVDEAR	sp|P02400|RLA4_YEAST	21.29	20.28
GQNTLILR	sp|P0CX50|RL18B_YEAST	13.68	14.54
SSVGVIINK	sp|Q02753|RL21A_YEAST	13.14	13.51
ESLPLIVFLR	sp|P0CX35|RS4A_YEAST	63.13	65.37
AVIPPLTR	sp|Q03558|OYE2_YEAST	22.37	23.14
MLTGDAVGIAK	sp|P19657|PMA2_YEAST	20.93	20.55
LGANAILGVSLAASR	sp|P00924|ENO1_YEAST	45.01	44.67
GFLSDLPDFEK	sp|P05317|RLA0_YEAST	48.14	48.06
AVGGEVGASAALAPK	sp|P0CX53|RL12A_YEAST	19.86	19.08
VEFLEDTSR	sp|Q3E7X9|RS28A_YEAST	17.55	17.74
LLGSDVIEK	sp|P36008|EF1G2_YEAST	20.49	20.16
MVLIGPPGAGK	sp|P07170|KAD2_YEAST	26.8	27.42
LAGEFGLK	sp|P05755|RS9B_YEAST	18.85	19.46
QAVDVSPLR	sp|P26783|RS5_YEAST	15.76	15.81
TPLPPAPAPK	sp|P18239|ADT2_YEAST	15.86	15.66
DAQIVVGTPGR	sp|P10081|IF4A_YEAST	15.15	14.15
NELITSLTPGVAK	sp|P04840|VDAC1_YEAST	34.96	34.87
DYGVLIEEEGVALR	sp|P34760|TSA1_YEAST	45.59	44.31
FVIWTEAAFTK	sp|P49626|RL4B_YEAST	48.28	48.73
ILMVGLDGAGK	sp|P11076|ARF1_YEAST	30.63	31.1
AGMTTIVR	sp|P14126|RL3_YEAST	10.11	10.51
DAGQIVGLNVLR	sp|P0CS90|HSP77_YEAST	40.81	40.42
EAAAEYAQLLAK	sp|P0CX38|RS6B_YEAST	30.1	30.55
GLSAVAQAESMK	sp|P05750|RS3_YEAST	19.33	19.27
GSLEEIIAEGQK	sp|P02400|RLA4_YEAST	29.42	29.91
AAGLTAAYAR	sp|P40212|RL13B_YEAST	9.16	9.64
VAVVAGYGDVGK	sp|P39954|SAHH_YEAST	18.83	18.2
AFVVEVMGR	sp|P16861|PFKA1_YEAST	30.82	31.56
QIVNIPSFMVR	sp|P05755|RS9B_YEAST	48.79	48.84
LWTLIPEDK	sp|P02406|RL28_YEAST	39.35	40.27
IVAAEGVGSLFK	sp|P18239|ADT2_YEAST	37.62	38.41
YVIATSTK	sp|Q02326|RL6A_YEAST	4.49	4.8
VAAVETLYQDMAAR	sp|P0CX24|RL20B_YEAST	39.88	40.2
NLLSVAYK	sp|P29311|BMH1_YEAST	24.35	25.11
EGPIFGEEMR	sp|P32324|EF2_YEAST	23.13	23.74
TAVVDGVFDEVSLDK	sp|P34760|TSA1_YEAST	44.72	43.94
QLETEPDLFIR	sp|P15108|HSC82_YEAST	38.36	38.61
DLTDYLMK	sp|P60010|ACT_YEAST	34.14	33.68
VVLVQVAVPSR	sp|Q00764|TPS1_YEAST	34.23	33.95
VVVFEDAPAGIAAGK	sp|P41277|GPP1_YEAST	35.13	34.94
IINVIGEPIDER	sp|P00830|ATPB_YEAST	34.72	34.58
LPSQVVWIR	sp|P0CX82|RL19A_YEAST	35.66	36.46
LLEVAQVPK	sp|P32861|UGPA1_YEAST	24.65	24.65
ETAESYLGAK	sp|P10591|HSP71_YEAST	8.4	8.64
IDNLAAVFDAR	sp|P36008|EF1G2_YEAST	38.79	39.48
TGLLDLAR	sp|P38009|PUR92_YEAST	29.13	30.35
FILFGLNDAK	sp|Q03048|COFI_YEAST	47.35	48.74
ASMIISGSR	sp|P38011|GBLP_YEAST	7.83	8.07
IAILAAISAMVDAAK	sp|P16521|EF3A_YEAST	77.13	78.64
YWLAAATATGIK	sp|P38011|GBLP_YEAST	36.36	36.83
LIDVAVEYGK	sp|P15019|TAL1_YEAST	27.33	27.31
LGTLVNQK	sp|P29453|RL8B_YEAST	4.97	5.26
IEDVTPVPSDSTR	sp|P39516|RS14B_YEAST	16.18	14.91
LLSEEALPAIR	sp|P22203|VATE_YEAST	35.52	35.4
SVDELITEGNEK	sp|P05319|RLA2_YEAST	18.18	17.95
DSLDNTFVTR	sp|P0CX35|RS4A_YEAST	19.11	18.59
MIAPMIEK	sp|P22803|TRX2_YEAST	22.49	23.35
IGAPAMTTR	sp|P37291|GLYC_YEAST	9.66	9.45
TLSDYNIQK	sp|P0CH08|RL401_YEAST	10.28	9.9
IVVQLNGR	sp|Q3E7Y3|RS22B_YEAST	14.71	15.17
YVDPNVLPETESLALVIDR	sp|P00950|PMG1_YEAST	62.46	61.92
LSGLVTLSELLR	sp|P32582|CBS_YEAST	61.94	63.22
ASLVPGTVLILLAGR	sp|Q02326|RL6A_YEAST	71.28	73.21
AALQTYLPK	sp|P15703|BGL2_YEAST	24.81	25.44
ILAVDTVSK	sp|P23254|TKT1_YEAST	15.78	15.64
LSTSVGWK	sp|P26785|RL16B_YEAST	15.06	15.04
LAQNDGLLK	sp|P0C0V8|RS21A_YEAST	10.79	11.07
IITFGELLR	sp|P52910|ACS2_YEAST	48.66	50.32
DNSQVFGVAR	sp|P39516|RS14B_YEAST	14.14	13.71
IFTVPTETLQAVTK	sp|P04807|HXKB_YEAST	45.92	45.58
LLNTNVDGNIK	sp|P0CX55|RS18A_YEAST	19.09	18.28
VIEQPITSETAMK	sp|P04456|RL25_YEAST	21.69	21.09
LNDAVEYVSGR	sp|P22943|HSP12_YEAST	17.6	17.18
LAADVPLEPESK	sp|Q04947|RTN1_YEAST	24.45	24.05
FSVSPVVQVAVEVK	sp|P32324|EF2_YEAST	49.61	48.43
IITEAVEIEK	sp|P49723|RIR4_YEAST	23.84	23.44
LSELIGAR	sp|P04807|HXKB_YEAST	14.41	14.72
NLVNDEIIAALIELAK	sp|P12709|G6PI_YEAST	86.71	87.31
LAPELNQAIWK	sp|P0C2H9|RL31B_YEAST	37.35	37.48
GVMNAVNNVNNVIAAAFVK	sp|P00925|ENO2_YEAST	61.71	61.38
DSLGALSK	sp|P53978|EF3B_YEAST	5.47	5.19
GALDWYPIFK	sp|P06168|ILV5_YEAST	52.87	53.6
VITLPDYPGVDADNIK	sp|P15992|HSP26_YEAST	43.85	42.78
VVLIVNVASK	sp|P38143|GPX2_YEAST	31.1	31.88
VLDPVSAK	sp|P15019|TAL1_YEAST	8.46	8.64
VTAVVESPEGER	sp|P19657|PMA2_YEAST	10.36	9.96
TVGAALTNDPR	sp|P54115|ALDH6_YEAST	8.59	8.44
NIYYITGESLK	sp|P15108|HSC82_YEAST	30.18	30.41
EDTVSWFK	sp|Q3E757|RL11B_YEAST	24.28	25.38
VTILSDPK	sp|P38009|PUR92_YEAST	12.82	13.08
LSEGTSFR	sp|P35997|RS27_YEAST	4.06	4.19
LTADYDALDIANR	sp|P04456|RL25_YEAST	33.52	32.58
IINEPTAAAIAYGLDK	sp|P22202|HSP74_YEAST	41.86	41.84
TGTFSIAALQR	sp|P10081|IF4A_YEAST	31.69	32.51
ETFPILVEEK	sp|P41940|MPG1_YEAST	35.95	36.88
VDDELLVAR	sp|P07170|KAD2_YEAST	21.03	21.29
LVEAPVEFVR	sp|P35179|SC61G_YEAST	34.98	35.65
QANNFLWPFK	sp|Q12213|RL7B_YEAST	49.87	51.11
AVDVTALEMVK	sp|P05694|METE_YEAST	36.03	36.14
GVLLAADLGGTNFR	sp|P17709|HXKG_YEAST	43.36	43.23
ETAPVIDTLAAGYGK	sp|P02406|RL28_YEAST	36.59	36.75
AILESVGIEIEDEK	sp|P05319|RLA2_YEAST	41.6	41.14
LLFLGLDNAGK	sp|P20606|SAR1_YEAST	44.63	45.52
DGEIMLWNLAAK	sp|P38011|GBLP_YEAST	50.28	50.28
IEVAEPSVR	sp|P31539|HS104_YEAST	15.75	15.35
VLVLQLNDMK	sp|P25373|GLRX1_YEAST	38.35	39.11
AFQSAYPEFSR	sp|P32471|EF1B_YEAST	24.23	24.14
FEASQVTEK	sp|P0CX85|RL35B_YEAST	4.34	4.81
TVTSLDVVYALK	sp|P02309|H4_YEAST	42.84	43.48
VVDPETTLFLIASK	sp|P12709|G6PI_YEAST	56.51	57.61
SSMGPAFR	sp|P0CX43|RL1A_YEAST	7.69	8.22
WSFEEVEVK	sp|P26783|RS5_YEAST	34.72	34.84
ETELSLLQSLR	sp|P17709|HXKG_YEAST	44.37	45.33
QNTLSLWR	sp|P54780|RL15B_YEAST	26.51	27.75
LFSLDLAALTAGAK	sp|P31539|HS104_YEAST	60.08	60.49
IVGLSELPK	sp|P07246|ADH3_YEAST	29.99	30.54
LVIPDILTR	sp|Q05506|SYRC_YEAST	47.64	48.72
ITLELGGK	sp|P54115|ALDH6_YEAST	20.52	21.42
GIDIVVNEVSNR	sp|P32589|HSP7F_YEAST	31.49	30.99
AQFETLTAPLVK	sp|P0CS90|HSP77_YEAST	38.44	38.55
TVISQSLSK	sp|P17255|VATA_YEAST	8.41	8.86
IGLFGGAGVGK	sp|P00830|ATPB_YEAST	28.71	29.5
AVEFAQQVQQSLPK	sp|P37291|GLYC_YEAST	35.47	34.9
TIITLPEK	sp|P32582|CBS_YEAST	24.06	24.73
EIANLPEVK	sp|P49723|RIR4_YEAST	22.67	22.57
SVDELTSLTDYVTR	sp|P15108|HSC82_YEAST	46.14	45.3
AAIEDGWVPGK	sp|P06168|ILV5_YEAST	23.6	23.43
ILDSALVTAAQLAK	sp|P31539|HS104_YEAST	45.63	45.45
ALTILTLAQK	sp|P31539|HS104_YEAST	39.59	41.14
ILAPLAEDK	sp|P13663|DHAS_YEAST	19.06	20.06
IEVLEQELVR	sp|P53252|PIL1_YEAST	33.85	33.64
GAIVGPDLAVLALVIVK	sp|P0CX38|RS6B_YEAST	83.67	85.55
FFISNPDLVDR	sp|Q03558|OYE2_YEAST	39.31	39.11
DLSEASVYPEYALPK	sp|P39939|RS26B_YEAST	40.65	39.37
VVDALGNPIDGK	sp|P07251|ATPA_YEAST	22.99	22.62
LWDVATGETYQR	sp|P38011|GBLP_YEAST	26.46	26.03
LNMAMADAR	sp|P10659|METK1_YEAST	13.45	13.72
DGPLSTNVEAK	sp|P04840|VDAC1_YEAST	11.33	10.4
NFLETVELQVGLK	sp|P0CX43|RL1A_YEAST	57.94	57.7
IAVIGPNGAGK	sp|P53978|EF3B_YEAST	13.21	13.13
VVITAPSSTAPMFVMGVNEEK	sp|P00358|G3P2_YEAST	52.09	51.06
VLDTGGPISVPVGR	sp|P00830|ATPB_YEAST	34.03	33.16
GLMNFVSIDAR	sp|P17967|PDI_YEAST	43.3	43.81
IVGIATTFDLDFLK	sp|P41277|GPP1_YEAST	67.37	67.55
LSILNAQLR	sp|P25694|CDC48_YEAST	33.1	33.68
APFDLFESK	sp|P15108|HSC82_YEAST	35.75	36.82
LVTDYFNGK	sp|P10592|HSP72_YEAST	22.12	21.88
GVETLAEAVAATLGPK	sp|P19882|HSP60_YEAST	60.01	60.75
VSGMFLGEVLR	sp|P17709|HXKG_YEAST	45.8	47.1
VSDSGIVTLAYK	sp|P04840|VDAC1_YEAST	29.29	29.39
GSSSLYTLVINDAGK	sp|P49167|RL38_YEAST	40.43	40.89
APIVAYAELIAAR	sp|P46655|SYEC_YEAST	50.51	51.2
IENQQGVNNFDEILK	sp|P00549|KPYK1_YEAST	35.92	35.65
AVLAELMGR	sp|P16387|ODPA_YEAST	30.78	32.25
LSGGVAVIR	sp|P19882|HSP60_YEAST	15.68	15.95
NQLESIAYSLK	sp|P10592|HSP72_YEAST	34.15	34.33
LTVDEVVSR	sp|P38788|SSZ1_YEAST	20	19.79
TAGIQIVADDLTVTNPK	sp|P00924|ENO1_YEAST	43.69	43.09
AIGVLPQLIIDR	sp|P00890|CISY1_YEAST	53.67	54.53
AYLETEIK	sp|P54115|ALDH6_YEAST	15.76	15.96
WFNTVAASPIVK	sp|P36008|EF1G2_YEAST	39.38	39.71
TFSPQEISAMVLTK	sp|P40150|HSP76_YEAST	52.24	52.17
LPAASLGDMVMATVK	sp|P0CX42|RL23B_YEAST	52.31	52.38
SVVADISDSDGK	sp|P15703|BGL2_YEAST	10.72	10.4
LALMDMYK	sp|P04807|HXKB_YEAST	33.08	33.79
DSVVAAFQWATK	sp|P32324|EF2_YEAST	42.88	43.04
LTIPGPYAYGPR	sp|P20081|FKBP_YEAST	36.16	36.22
EYQTQVLK	sp|P37291|GLYC_YEAST	7.14	7.4
SVEDFMAAMQR	sp|P19657|PMA2_YEAST	36.14	36.47
WAVATSGTR	sp|P41277|GPP1_YEAST	7.36	8
VEEMNNIIAASR	sp|O14455|RL36B_YEAST	23.78	23.77
TAVALDTILNQK	sp|P07251|ATPA_YEAST	36.8	37.3
LVAGQIPTGWNAK	sp|P19097|FAS2_YEAST	31.69	31.14
GATLYIPK	sp|P19097|FAS2_YEAST	19.7	20.71
VNVFLADMK	sp|P40185|MMF1_YEAST	33.06	34.29
YAPGTIVLYAER	sp|P05750|RS3_YEAST	34.15	34.61
ATDVMLAGK	sp|P39954|SAHH_YEAST	7.87	8.22
LVEDPQVIAPFLGK	sp|P16521|EF3A_YEAST	50.68	50.94
QLNAVLEEVK	sp|P00942|TPIS_YEAST	27.33	28.18
YEELASLGNIIR	sp|P32589|HSP7F_YEAST	45.14	45.17
LLPWFDGMLEADEAYFK	sp|P14540|ALF_YEAST	76.83	76.88
VLEQLSGQTPVQSK	sp|Q3E757|RL11B_YEAST	20.76	19.4
LIVEDPLLK	sp|P38972|PUR4_YEAST	38.44	39.36
ELAEEGYSGVEVR	sp|P05750|RS3_YEAST	20.7	19.7
YLAEFSSGDAR	sp|P29311|BMH1_YEAST	16.29	16.13
YNIADAAR	sp|P32589|HSP7F_YEAST	7.63	7.83
DILSVDYTDIMK	sp|Q12217|YB12A_YEAST	48.83	47.29
MSSGYYLGEILR	sp|P04807|HXKB_YEAST	43.84	44.74
SDDEIIEIIK	sp|P19358|METK2_YEAST	37.65	37.82
ISAVSTYFESFPYR	sp|P37291|GLYC_YEAST	49.24	49.1
TPGPGGQAALR	sp|P39516|RS14B_YEAST	4.64	4.88
FGPIVSASLEK	sp|P04147|PABP_YEAST	30.94	31.35
LQTISALPK	sp|P38219|OLA1_YEAST	22.04	22.45
LDVDEVSDVAQK	sp|P22803|TRX2_YEAST	23.33	22.22
GPLVVYAEDNGIVK	sp|P49626|RL4B_YEAST	35.65	35.34
VLYVGNLDK	sp|P32588|PUB1_YEAST	22.02	22.45
LIELVSFAPFK	sp|Q12460|NOP56_YEAST	59.99	60.66
SAYLAAVPIAAILIK	sp|Q04409|EMI2_YEAST	71.42	73.22
SAYLAAVPLAAILIK	sp|P17709|HXKG_YEAST	71.42	73.22
IINEPTAAAIAYGLGAGK	sp|P40150|HSP76_YEAST	45.24	44.95
IMPGLAMANR	sp|P49723|RIR4_YEAST	25.14	25.76
TWETYEMR	sp|P38701|RS20_YEAST	17.49	17.62
GTQLGLEAK	sp|P07170|KAD2_YEAST	7.35	7.9
IAPELFLK	sp|P15180|SYKC_YEAST	35.78	37.25
LPANLLQAQR	sp|P38720|6PGD1_YEAST	24.36	24.91
LPTESVPEPK	sp|P0CX24|RL20B_YEAST	16.88	16.24
TSDDYVLR	sp|P33442|RS3A1_YEAST	7.63	7.96
FALIAGYGK	sp|Q12230|LSP1_YEAST	29.44	30.08
DVQQIDYK	sp|P48164|RS7B_YEAST	5.89	5.56
LPTTPTER	sp|P17709|HXKG_YEAST	4.44	4.57
DQYVPEVSALDLSR	sp|P14127|RS17B_YEAST	41.64	40.46
FDDMELDENLLR	sp|P10081|IF4A_YEAST	43.38	42.85
ADYANGVLTLTVPK	sp|P15992|HSP26_YEAST	41.71	41.36
LQETNPEEVPK	sp|P35691|TCTP_YEAST	10.16	9.73
TIAMDGTEGLVR	sp|P00830|ATPB_YEAST	26.05	25.75
IVTEAVEIEQR	sp|P09938|RIR2_YEAST	21.09	20.43
LLIQNQDEMLK	sp|P18239|ADT2_YEAST	29.83	29.62
ILIQNQDEMIK	sp|P18238|ADT3_YEAST	29.83	29.62
SMIEYLEATGR	sp|P19414|ACON_YEAST	33.6	34.08
FVQGLLQNAAANAEAK	sp|P05740|RL17A_YEAST	34.41	33.9
IPVSEDMLGR	sp|P16140|VATB_YEAST	24.87	24.66
IPVLEQELVR	sp|Q12230|LSP1_YEAST	36.84	37.54
LDEVVVITK	sp|P05694|METE_YEAST	23.69	23.72
IVNVNPLVSSVK	sp|P07259|PYR1_YEAST	33.42	33.79
ILVSLDDPALK	sp|P07806|SYV_YEAST	38.52	38.6
ADDDSVTIISAGNDK	sp|P38011|GBLP_YEAST	18.49	17.85
SVVSTETFEQPSQR	sp|P0C2H7|RL27B_YEAST	19.92	18.84
SFDVPPPPIDASSPFSQK	sp|P00950|PMG1_YEAST	48.66	47.1
VGIPAGVVNIVPGPGR	sp|P54115|ALDH6_YEAST	47.59	46.83
EVQGSTLAQLTSK	sp|P33442|RS3A1_YEAST	21.48	21.42
SPIILQTSNGGAAYFAGK	sp|P14540|ALF_YEAST	38.78	37.98
NWQNVGSLVVK	sp|P0CX43|RL1A_YEAST	33.26	32.99
VPLSDNAIIEANLGK	sp|Q12213|RL7B_YEAST	38.74	38.35
VLEDMVFPTEIVGK	sp|P48164|RS7B_YEAST	52.68	52.64
FFADAVTK	sp|P38720|6PGD1_YEAST	17.81	17.83
MPQTVEWSK	sp|P38013|AHP1_YEAST	16.7	16.6
SIIGATSIEDFISK	sp|P38720|6PGD1_YEAST	52.73	52.27
ATAISAAELGYK	sp|P53184|PNC1_YEAST	23.54	23.35
MTDTIGVPIFLTR	sp|P38707|SYNC_YEAST	54.76	55.46
VVSQLLTLMDGMK	sp|P25694|CDC48_YEAST	56.21	56.72
LGYTEPDPR	sp|P31116|DHOM_YEAST	10.38	9.96
NFNDPEVQADMK	sp|P10591|HSP71_YEAST	18.42	17.8
ELSASLNLPAAASFK	sp|P38009|PUR92_YEAST	45.48	44.74
TTPSFVAFTDTER	sp|P10591|HSP71_YEAST	33.9	34.18
ASGAFTGENSVDQIK	sp|P00942|TPIS_YEAST	19.4	18.66
LGPISNLVK	sp|Q04947|RTN1_YEAST	28.81	30.12
IMADDYGWDVTDAR	sp|P32324|EF2_YEAST	33.74	32.64
IPAIAIIGTGTR	sp|Q07551|KAR_YEAST	38.9	39.54
IPEIPLVVSTDLESIQK	sp|P49626|RL4B_YEAST	62.8	62.99
SVGFGLVYNSVAEAK	sp|P0CX31|RS24A_YEAST	42.72	42.53
LLTPVPSDIDISR	sp|P07245|C1TC_YEAST	41.33	40.89
TITLEVESSDTIDNVK	sp|P0CH08|RL401_YEAST	35.68	34.29
STPSVVGFGPK	sp|P32589|HSP7F_YEAST	22.14	22.38
TVFIQELINNIAK	sp|P00830|ATPB_YEAST	65.96	67.61
FVDESLLSTLPAGK	sp|P07257|QCR2_YEAST	44.72	44.05
NAAWLVFANK	sp|P11076|ARF1_YEAST	38.54	40.03
AEVSSMPTLIFYK	sp|P22803|TRX2_YEAST	48.09	48.41
SEWPSLIEELLK	sp|P16862|PFKA2_YEAST	71.63	72.51
SYELPDGQVITIGNER	sp|P60010|ACT_YEAST	41.62	40.92
LTWLADTK	sp|P46655|SYEC_YEAST	23.04	24.79
SMSILNSFVNDIFER	sp|P02293|H2B1_YEAST	73.14	73.62
VIDVDGNPVIEVQYLEETK	sp|P40150|HSP76_YEAST	54.78	53.66
VDLGIGAYR	sp|P23542|AATC_YEAST	24.59	24.22
ANELVESYR	sp|P17255|VATA_YEAST	10.22	9.92
FGTEIITETVSK	sp|P29509|TRXB1_YEAST	33.13	32.64
FVIGGPQGDAGLTGR	sp|P10659|METK1_YEAST	30.83	30.24
EIVFASPPR	sp|P00815|HIS2_YEAST	22.94	23.75
NVLIEQPFGPPK	sp|P19882|HSP60_YEAST	36.65	36.69
WLATLQGVDAVK	sp|P16861|PFKA1_YEAST	38.94	39
DFLSGTVLYLNSLAK	sp|P41940|MPG1_YEAST	67.89	67.1
IFEGIPPPYDK	sp|P26785|RL16B_YEAST	31.02	31.86
LGNDDEVILFR	sp|P38910|CH10_YEAST	37.35	37.77
GNVGFVFTNEPLTEIK	sp|P05317|RLA0_YEAST	52	51.76
YDVVIDQK	sp|P17709|HXKG_YEAST	12.69	12.61
LAAEDYIGSAVK	sp|P38788|SSZ1_YEAST	27.75	27.4
LESFQAVYNK	sp|P48164|RS7B_YEAST	20.99	20.97
IESSVESQFSAGR	sp|P0CX39|RS8A_YEAST	17.03	16.09
IEGVATPQDAQFYLGK	sp|P05744|RL33A_YEAST	38.89	37.92
SISNDWEDPLYVK	sp|P15108|HSC82_YEAST	39.6	39.26
IVFFTWSPDTAPVR	sp|Q03048|COFI_YEAST	56.48	56.38
FTPGSFTNYITR	sp|P46654|RSSA2_YEAST	39.21	38.94
GIYPPINVLPSLSR	sp|P16140|VATB_YEAST	55.96	56.12
VLIEDIMSLDR	sp|P22137|CLH_YEAST	50.88	51
TLPNLVNGIFK	sp|P54115|ALDH6_YEAST	50.57	50.91
QLGLGTNIYNAER	sp|P19657|PMA2_YEAST	29.45	28.95
VFITDEAEDLIPEWLSFVK	sp|P15108|HSC82_YEAST	88.05	86.91
VGQSLSIVSNDELSK	sp|P38248|ECM33_YEAST	29.01	28.44
AAGANVDNVWADVYAK	sp|P10622|RLA3_YEAST	37.51	37.19
IGQEVDGEAVGDEFK	sp|P0CX38|RS6B_YEAST	25.22	23.94
ALGIMALLDEGETDWK	sp|P00817|IPYR_YEAST	66.4	66.88
AIVQVFEGTSGIDVK	sp|P16140|VATB_YEAST	43.25	42.6
APIEIPLEK	sp|P06105|SC160_YEAST	30.84	31.56
LDVLDTFK	sp|P80210|PURA_YEAST	35.51	35.59
ELMQQIENFEK	sp|P04807|HXKB_YEAST	35.8	35.56
VPPTIAQFQYTLDR	sp|P29453|RL8B_YEAST	44.44	44.53
LLIVDDNGNLVSMLSR	sp|P50094|IMDH4_YEAST	58.71	58.1
IPSAVGYQPTLATDMGLLQER	sp|P00830|ATPB_YEAST	55.45	54.04
TSGTLEMNLK	sp|P32478|HS150_YEAST	16.54	17.74
LTNSLMMNGR	sp|P26783|RS5_YEAST	15.91	16.09
ETAQAINGWELTK	sp|P05740|RL17A_YEAST	29.04	28.76
LSFDTQATIEK	sp|P15019|TAL1_YEAST	24.86	24.22
AGAPVDALINQIVPLLEK	sp|P38720|6PGD1_YEAST	79.85	79.98
SEGNPVIGVFQK	sp|P19097|FAS2_YEAST	30.86	31.9
NAVWLVFANK	sp|P19146|ARF2_YEAST	44.08	45.54
QAAASVVPSASSLVITALK	sp|P0CX53|RL12A_YEAST	55.69	55.64
APQALMLAPTR	sp|P10081|IF4A_YEAST	26.34	26.91
TFTTAETITNANTAK	sp|P12709|G6PI_YEAST	19.01	18.17
LLQLAGVEDVYTQSNGK	sp|P25443|RS2_YEAST	41.19	40.46
IVNDVTAAGVSYGIFK	sp|P32589|HSP7F_YEAST	44.08	43.36
LISWYDNEYGYSAR	sp|P00360|G3P1_YEAST	36.21	35.45
IEILYNTVALEAK	sp|P29509|TRXB1_YEAST	44.31	44.01
VTPSFVAFTPQER	sp|P40150|HSP76_YEAST	37.04	37.25
SNGLAPEIPEDLYYLIK	sp|P05756|RS13_YEAST	67.36	67.32
FTQAGSEVSALLGR	sp|P00830|ATPB_YEAST	37.55	37.6
NMVSDIQEATK	sp|P07246|ADH3_YEAST	21.09	21.14
LPNSNVNIEFATR	sp|P04840|VDAC1_YEAST	32.02	31.14
ILPMETVIATK	sp|P26637|SYLC_YEAST	37.05	38.09
VELDDYVGLVAK	sp|P32599|FIMB_YEAST	42.5	41.84
NAPAIIFIDEIDSIAPK	sp|P25694|CDC48_YEAST	72.5	73.33
EVASAALSELALGTK	sp|P40069|IMB4_YEAST	41.52	42.63
ISELGWTPK	sp|P38625|GUAA_YEAST	24.48	25
IGEFESSFLSYLK	sp|P07251|ATPA_YEAST	58.19	57.98
LAMFLTDSNTIR	sp|P15180|SYKC_YEAST	39.66	40.06
AGELTQEELER	sp|P0CX55|RS18A_YEAST	12.68	12.09
VGVVSILEAGDSDILTTLA	sp|P14120|RL30_YEAST	76.81	75.33
YNAFIASEVLIK	sp|P0CX43|RL1A_YEAST	47.04	47.64
VNPETGIIDYDTLEK	sp|P37291|GLYC_YEAST	36.83	36.18
LLTLTNAANVPVENIWADIFAK	sp|P05318|RLA1_YEAST	83.25	82.7
NMIIVPEMIGSVVGIYNGK	sp|Q01855|RS15_YEAST	72.47	72.71
TILGATNPLGSAPGTIR	sp|P36010|NDK_YEAST	41.09	40.46
AIFPNTVDGDLLK	sp|P07149|FAS1_YEAST	45.54	45.11
WAGNANELNAAYAADGYAR	sp|P06169|PDC1_YEAST	32.77	31.45
FPGWDFETEEIDPELLR	sp|P26321|RL5_YEAST	65.47	64.33
LATGANIVGNALIDPTAK	sp|P41940|MPG1_YEAST	42.91	42.05
YATASAIAATAVASLVLAR	sp|P49626|RL4B_YEAST	68.54	69.57
ISVGIEDTDDLLEDIK	sp|P31373|CYS3_YEAST	55.19	53.97
SYIEGTAVSQADVTVFK	sp|P32471|EF1B_YEAST	40.5	39.21
TVAGGAYTVSTAAAATVR	sp|P0CX25|RL43A_YEAST	28.13	27.03
DPANLPWGSSNVDIAIDSTGVFK	sp|P00359|G3P3_YEAST	62.55	60.42
ISLDTELTMVR	sp|P47075|VTC4_YEAST	40.9	40.51
GLVWEGSVLDPEEGIR	sp|P00890|CISY1_YEAST	51.2	50.51
ALQLINQDDADIIGGR	sp|P17891|CLC1_YEAST	42.87	41.94
IIYVDDGVLSFQVLEVVDDK	sp|P00549|KPYK1_YEAST	72.49	71.37
LNDIEDVEK	sp|P00817|IPYR_YEAST	10.42	9.7
TVAVDSVFEQNEMIDAIAVTK	sp|P14126|RL3_YEAST	59.05	57.96
IYVQEGIYDELLAAFK	sp|P54115|ALDH6_YEAST	71.95	72.23
IDGYSGPELGELMEK	sp|P38088|SYG_YEAST	41.28	40.44
WAMVVENGIVTYAAK	sp|P38013|AHP1_YEAST	46.11	45.68

## Sheet: S.cerevisiae_lib_20 min
Peptide Sequence	Protein Name	Predicted Retention Time	Experimental Retention Time
SIIGATSIEDFISK	sp|P38720|6PGD1_YEAST	11.64	11.63
AGAPVDALINQIVPLLEK	sp|P38720|6PGD1_YEAST	16.57	16.56
FFADAVTK	sp|P38720|6PGD1_YEAST	5.61	5.51
LPANLLQAQR	sp|P38720|6PGD1_YEAST	6.76	6.77
VDLGIGAYR	sp|P23542|AATC_YEAST	6.83	6.64
SMIEYLEATGR	sp|P19414|ACON_YEAST	8.44	8.4
IITFGELLR	sp|P52910|ACS2_YEAST	11.39	11.28
IGDYAGIK	sp|P00331|ADH2_YEAST	3.9	4
SISIVGSYVGNR	sp|P00331|ADH2_YEAST	7.3	7.37
EALDFFAR	sp|P00331|ADH2_YEAST	8.58	8.41
NMVSDIQEATK	sp|P07246|ADH3_YEAST	5.99	6.1
IVGLSELPK	sp|P07246|ADH3_YEAST	7.76	7.77
TPLPPAPAPK	sp|P18239|ADT2_YEAST	4.94	5.12
LLIQNQDEMLK	sp|P18239|ADT2_YEAST	7.59	7.6
IVAAEGVGSLFK	sp|P18239|ADT2_YEAST	9.08	9.17
DLTDYLMK	sp|P60010|ACT_YEAST	8.74	8.33
SYELPDGQVITIGNER	sp|P60010|ACT_YEAST	9.58	9.61
EITALAPSSMK	sp|P60010|ACT_YEAST	6.21	6.23
ILIQNQDEMIK	sp|P18238|ADT3_YEAST	7.59	7.6
VGIPAGVVNIVPGPGR	sp|P54115|ALDH6_YEAST	10.67	10.66
TVGAALTNDPR	sp|P54115|ALDH6_YEAST	3.73	3.84
ITLELGGK	sp|P54115|ALDH6_YEAST	6.3	6.15
TLPNLVNGIFK	sp|P54115|ALDH6_YEAST	11.42	11.39
IYVQEGIYDELLAAFK	sp|P54115|ALDH6_YEAST	15.16	15.18
AYLETEIK	sp|P54115|ALDH6_YEAST	5.06	5.18
ANELLINVK	sp|P00330|ADH1_YEAST	7.14	7.05
VLGIDGGEGK	sp|P00330|ADH1_YEAST	4.26	4.1
SIGGEVFIDFTK	sp|P00330|ADH1_YEAST	10.61	10.47
VVGLSTLPEIYEK	sp|P00330|ADH1_YEAST	10.07	10.12
MPQTVEWSK	sp|P38013|AHP1_YEAST	5.3	5.29
WAMVVENGIVTYAAK	sp|P38013|AHP1_YEAST	10.46	10.46
SPIILQTSNGGAAYFAGK	sp|P14540|ALF_YEAST	9.05	9.09
LLPWFDGMLEADEAYFK	sp|P14540|ALF_YEAST	15.97	16
ILMVGLDGAGK	sp|P11076|ARF1_YEAST	7.94	7.87
NAAWLVFANK	sp|P11076|ARF1_YEAST	9.58	9.45
NAVWLVFANK	sp|P19146|ARF2_YEAST	10.61	10.43
VLAVGDGIAR	sp|P07251|ATPA_YEAST	5.76	5.72
VVDALGNPIDGK	sp|P07251|ATPA_YEAST	6.37	6.36
AVDALVPIGR	sp|P07251|ATPA_YEAST	7.81	7.66
TAVALDTILNQK	sp|P07251|ATPA_YEAST	9.01	8.97
IGEFESSFLSYLK	sp|P07251|ATPA_YEAST	12.71	12.64
TIAMDGTEGLVR	sp|P00830|ATPB_YEAST	6.91	6.92
VLDTGGPISVPVGR	sp|P00830|ATPB_YEAST	8.23	8.23
IINVIGEPIDER	sp|P00830|ATPB_YEAST	8.4	8.49
VVDLLAPYAR	sp|P00830|ATPB_YEAST	9	8.86
IGLFGGAGVGK	sp|P00830|ATPB_YEAST	7.75	7.58
TVFIQELINNIAK	sp|P00830|ATPB_YEAST	14.31	14.36
FTQAGSEVSALLGR	sp|P00830|ATPB_YEAST	9	9.02
IPSAVGYQPTLATDMGLLQER	sp|P00830|ATPB_YEAST	11.84	11.94
NLLSVAYK	sp|P29311|BMH1_YEAST	6.89	6.8
YLAEFSSGDAR	sp|P29311|BMH1_YEAST	5.25	5.21
DSTLIMQLLR	sp|P29311|BMH1_YEAST	12.5	12.21
LLTPVPSDIDISR	sp|P07245|C1TC_YEAST	9.62	9.61
AALQTYLPK	sp|P15703|BGL2_YEAST	6.82	6.86
SVVADISDSDGK	sp|P15703|BGL2_YEAST	4.07	4.19
TIITLPEK	sp|P32582|CBS_YEAST	6.77	6.73
LSGLVTLSELLR	sp|P32582|CBS_YEAST	13.55	13.58
NAPAIIFIDEIDSIAPK	sp|P25694|CDC48_YEAST	15.27	15.37
VVSQLLTLMDGMK	sp|P25694|CDC48_YEAST	12.49	12.42
LSILNAQLR	sp|P25694|CDC48_YEAST	8.39	8.33
LGNDDEVILFR	sp|P38910|CH10_YEAST	9.22	9.05
NSGTLELTLK	sp|P47001|CIS3_YEAST	6.92	6.81
VLIEDIMSLDR	sp|P22137|CLH_YEAST	11.49	11.4
GLVWEGSVLDPEEGIR	sp|P00890|CISY1_YEAST	11.23	11.32
AIGVLPQLIIDR	sp|P00890|CISY1_YEAST	12.05	12.03
ALQLINQDDADIIGGR	sp|P17891|CLC1_YEAST	9.76	9.79
FILFGLNDAK	sp|Q03048|COFI_YEAST	11.14	11
IVFFTWSPDTAPVR	sp|Q03048|COFI_YEAST	12.42	12.36
LYNDIVPK	sp|P14832|CYPH_YEAST	5.74	5.7
ISVGIEDTDDLLEDIK	sp|P31373|CYS3_YEAST	11.95	11.93
ILAPLAEDK	sp|P13663|DHAS_YEAST	5.81	5.9
LGYTEPDPR	sp|P31116|DHOM_YEAST	3.85	4.11
SYIEGTAVSQADVTVFK	sp|P32471|EF1B_YEAST	9.25	9.31
AFQSAYPEFSR	sp|P32471|EF1B_YEAST	6.61	6.63
VGQSLSIVSNDELSK	sp|P38248|ECM33_YEAST	7.37	7.39
VLEELFQK	sp|P16521|EF3A_YEAST	7.65	7.53
IAILAAISAMVDAAK	sp|P16521|EF3A_YEAST	16.38	16.32
LVEDPQVIAPFLGK	sp|P16521|EF3A_YEAST	11.39	11.39
LPLQDVYK	sp|P02994|EF1A_YEAST	6.52	6.52
IGGIGTVPVGR	sp|P02994|EF1A_YEAST	6.39	6.39
QTVAVGVIK	sp|P02994|EF1A_YEAST	5.3	5.29
IAVIGPNGAGK	sp|P53978|EF3B_YEAST	4.55	4.67
DSLGALSK	sp|P53978|EF3B_YEAST	3.39	3.26
SAYLAAVPIAAILIK	sp|Q04409|EMI2_YEAST	15.29	15.35
STLTDSLVQR	sp|P32324|EF2_YEAST	5.72	5.61
FSVSPVVQVAVEVK	sp|P32324|EF2_YEAST	11.17	10.95
ISPPVVAYR	sp|P32324|EF2_YEAST	6.42	6.54
IMADDYGWDVTDAR	sp|P32324|EF2_YEAST	8.22	8.14
DSVVAAFQWATK	sp|P32324|EF2_YEAST	10.2	9.99
EGPIFGEEMR	sp|P32324|EF2_YEAST	6.66	6.56
GGGQIIPTMR	sp|P32324|EF2_YEAST	6.09	6.06
LLGSDVIEK	sp|P36008|EF1G2_YEAST	5.9	5.92
IDNLAAVFDAR	sp|P36008|EF1G2_YEAST	9.49	9.36
WFNTVAASPIVK	sp|P36008|EF1G2_YEAST	9.27	9.4
NVNDVIAPAFVK	sp|P00924|ENO1_YEAST	8.8	8.75
AVDDFLISLDGTANK	sp|P00924|ENO1_YEAST	11.17	11.05
LGANAILGVSLAASR	sp|P00924|ENO1_YEAST	10.33	10.28
TAGIQIVADDLTVTNPK	sp|P00924|ENO1_YEAST	9.85	10
VNQIGTLSESIK	sp|P00924|ENO1_YEAST	6.57	6.66
SGETEDTFIADLVVGLR	sp|P00924|ENO1_YEAST	14.24	14.16
GVMNAVNNVNNVIAAAFVK	sp|P00925|ENO2_YEAST	13.17	13.25
AVDDFLLSLDGTANK	sp|P00925|ENO2_YEAST	11.17	11.05
LGANAILGVSMAAAR	sp|P00925|ENO2_YEAST	9.83	9.93
TAGIQIVADDLTVTNPAR	sp|P00925|ENO2_YEAST	10.22	10.37
GATLYIPK	sp|P19097|FAS2_YEAST	6.04	6.02
LVAGQIPTGWNAK	sp|P19097|FAS2_YEAST	7.83	7.87
SEGNPVIGVFQK	sp|P19097|FAS2_YEAST	7.87	8.01
LTIPGPYAYGPR	sp|P20081|FKBP_YEAST	8.71	8.78
AIFPNTVDGDLLK	sp|P07149|FAS1_YEAST	10.38	10.36
IVDVVGTLSR	sp|P07149|FAS1_YEAST	7.53	7.43
VELDDYVGLVAK	sp|P32599|FIMB_YEAST	9.82	9.78
LATELPAWSK	sp|P12709|G6PI_YEAST	7.69	7.66
NLVNDEIIAALIELAK	sp|P12709|G6PI_YEAST	17.84	17.86
VVDPETTLFLIASK	sp|P12709|G6PI_YEAST	12.57	12.58
TFTTAETITNANTAK	sp|P12709|G6PI_YEAST	5.41	5.57
DPANLPWGSLK	sp|P00360|G3P1_YEAST	9.03	8.78
IDVAVDSTGVFK	sp|P00360|G3P1_YEAST	8.18	8.15
TASGNIIPSSTGAAK	sp|P00360|G3P1_YEAST	4.53	4.61
VLPELQGK	sp|P00360|G3P1_YEAST	4.89	4.85
VPTVDVSVVDLTVK	sp|P00360|G3P1_YEAST	10.74	10.71
LISWYDNEYGYSAR	sp|P00360|G3P1_YEAST	8.63	8.64
VVDLIEYVAK	sp|P00360|G3P1_YEAST	10.1	10.07
VVITAPSSTAPMFVMGVNEEK	sp|P00358|G3P2_YEAST	11.32	11.41
LVSWYDNEYGYSTR	sp|P00358|G3P2_YEAST	7.97	7.94
DPANLPWGSSNVDIAIDSTGVFK	sp|P00359|G3P3_YEAST	13.11	13.08
LWDVATGETYQR	sp|P38011|GBLP_YEAST	7.01	6.97
ASMIISGSR	sp|P38011|GBLP_YEAST	3.71	3.77
ADDDSVTIISAGNDK	sp|P38011|GBLP_YEAST	5.59	5.51
DGEIMLWNLAAK	sp|P38011|GBLP_YEAST	11.52	11.28
YWLAAATATGIK	sp|P38011|GBLP_YEAST	8.89	8.89
ISAVSTYFESFPYR	sp|P37291|GLYC_YEAST	11	11.07
VNPETGIIDYDTLEK	sp|P37291|GLYC_YEAST	8.7	8.77
EYQTQVLK	sp|P37291|GLYC_YEAST	3.62	3.65
SALVPGGVR	sp|P37291|GLYC_YEAST	4.56	4.54
IGAPAMTTR	sp|P37291|GLYC_YEAST	3.9	4.02
AVEFAQQVQQSLPK	sp|P37291|GLYC_YEAST	8.38	8.54
WAVATSGTR	sp|P41277|GPP1_YEAST	3.7	3.76
VVVFEDAPAGIAAGK	sp|P41277|GPP1_YEAST	8.38	8.55
IVGIATTFDLDFLK	sp|P41277|GPP1_YEAST	14.37	14.35
VLVLQLNDMK	sp|P25373|GLRX1_YEAST	9.27	9.29
VVLIVNVASK	sp|P38143|GPX2_YEAST	8.04	8.01
AGLTFPVGR	sp|P04911|H2A1_YEAST	7.43	7.32
ISELGWTPK	sp|P38625|GUAA_YEAST	6.81	6.78
DAGTIAGLNVLR	sp|P16474|GRP78_YEAST	9.19	8.92
LVLVGDGGTGK	sp|P32835|GSP1_YEAST	5.22	5.07
SMSILNSFVNDIFER	sp|P02293|H2B1_YEAST	15.43	15.42
LILPGELAK	sp|P02293|H2B1_YEAST	8.37	8.33
EIVFASPPR	sp|P00815|HIS2_YEAST	6.53	6.56
ISGLIYEEVR	sp|P02309|H4_YEAST	7.59	7.69
SFLESVIR	sp|P02309|H4_YEAST	8.82	8.66
TVTSLDVVYALK	sp|P02309|H4_YEAST	10.07	10.07
VDIIANDQGNR	sp|P10592|HSP72_YEAST	3.84	3.91
STLDPVEK	sp|P10592|HSP72_YEAST	3.1	3.22
SQVDEIVLVGGSTR	sp|P10592|HSP72_YEAST	7.86	7.78
LVTDYFNGK	sp|P10592|HSP72_YEAST	6.38	6.23
FELSGIPPAPR	sp|P10592|HSP72_YEAST	8.65	8.72
NQLESIAYSLK	sp|P10592|HSP72_YEAST	8.42	8.44
IINEPTAAAIAYGLDK	sp|P22202|HSP74_YEAST	9.67	9.77
QLETEPDLFIR	sp|P15108|HSC82_YEAST	9.26	9.2
AELINNLGTIAK	sp|P15108|HSC82_YEAST	8.23	8.27
SISNDWEDPLYVK	sp|P15108|HSC82_YEAST	9.34	9.32
APFDLFESK	sp|P15108|HSC82_YEAST	9.14	8.88
VFITDEAEDLIPEWLSFVK	sp|P15108|HSC82_YEAST	17.75	17.79
SVDELTSLTDYVTR	sp|P15108|HSC82_YEAST	10.41	10.39
NIYYITGESLK	sp|P15108|HSC82_YEAST	7.73	7.74
LNDAVEYVSGR	sp|P22943|HSP12_YEAST	5.31	5.39
TSGTLEMNLK	sp|P32478|HS150_YEAST	5.44	5.49
VITLPDYPGVDADNIK	sp|P15992|HSP26_YEAST	9.87	9.94
ADYANGVLTLTVPK	sp|P15992|HSP26_YEAST	9.61	9.69
GVETLAEAVAATLGPK	sp|P19882|HSP60_YEAST	13.25	13.14
NVLIEQPFGPPK	sp|P19882|HSP60_YEAST	8.77	8.86
LSGGVAVIR	sp|P19882|HSP60_YEAST	5.2	5.17
VTPSFVAFTPQER	sp|P40150|HSP76_YEAST	8.87	8.96
VIDVDGNPVIEVQYLEETK	sp|P40150|HSP76_YEAST	11.79	11.88
TFSPQEISAMVLTK	sp|P40150|HSP76_YEAST	11.54	11.61
AVITVPAYFNDAQR	sp|P40150|HSP76_YEAST	9.44	9.46
DAGAISGLNVLR	sp|P40150|HSP76_YEAST	8.75	8.52
IINEPTAAAIAYGLGAGK	sp|P40150|HSP76_YEAST	10.21	10.33
TGLDISDDAR	sp|P40150|HSP76_YEAST	4.59	4.52
FEDLNAALFK	sp|P40150|HSP76_YEAST	9.41	9.32
SQIDEVVLVGGSTR	sp|P40150|HSP76_YEAST	7.86	7.77
LLSDFFDGK	sp|P40150|HSP76_YEAST	9.21	8.94
GIDIVVNEVSNR	sp|P32589|HSP7F_YEAST	7.89	7.85
STPSVVGFGPK	sp|P32589|HSP7F_YEAST	6.29	6.32
YNIADAAR	sp|P32589|HSP7F_YEAST	3.58	3.73
IVNDVTAAGVSYGIFK	sp|P32589|HSP7F_YEAST	10.02	10.05
YEELASLGNIIR	sp|P32589|HSP7F_YEAST	10.37	10.37
FDDMELDENLLR	sp|P10081|IF4A_YEAST	10.08	9.95
TGTFSIAALQR	sp|P10081|IF4A_YEAST	8.06	8.12
APQALMLAPTR	sp|P10081|IF4A_YEAST	7.18	7.12
DAQIVVGTPGR	sp|P10081|IF4A_YEAST	4.86	4.85
ALTILTLAQK	sp|P31539|HS104_YEAST	9.62	9.65
LFSLDLAALTAGAK	sp|P31539|HS104_YEAST	13.18	13.09
IEVAEPSVR	sp|P31539|HS104_YEAST	4.95	5.07
ILDSALVTAAQLAK	sp|P31539|HS104_YEAST	10.42	10.42
ENTLLGEFDLK	sp|P11484|HSP75_YEAST	10.41	10.38
AAIEDGWVPGK	sp|P06168|ILV5_YEAST	6.6	6.5
GALDWYPIFK	sp|P06168|ILV5_YEAST	12.02	11.87
TTPSFVAFTDTER	sp|P10591|HSP71_YEAST	8.44	8.41
NFNDPEVQADMK	sp|P10591|HSP71_YEAST	5.35	5.5
ETAESYLGAK	sp|P10591|HSP71_YEAST	3.84	3.87
DAGQIVGLNVLR	sp|P0CS90|HSP77_YEAST	9.8	9.52
AQFETLTAPLVK	sp|P0CS90|HSP77_YEAST	9.19	9.19
GVLLAADLGGTNFR	sp|P17709|HXKG_YEAST	10.07	10.02
YDVVIDQK	sp|P17709|HXKG_YEAST	4.48	4.58
VSGMFLGEVLR	sp|P17709|HXKG_YEAST	10.69	10.71
ETELSLLQSLR	sp|P17709|HXKG_YEAST	10.44	10.4
LPTTPTER	sp|P17709|HXKG_YEAST	2.92	3.15
SAYLAAVPLAAILIK	sp|P17709|HXKG_YEAST	15.29	15.35
LLIVDDNGNLVSMLSR	sp|P50094|IMDH4_YEAST	12.72	12.67
INEGILQR	sp|P04806|HXKA_YEAST	4.62	4.72
LVLLELNEK	sp|P04806|HXKA_YEAST	9.19	9.06
ELMQQIENFEK	sp|P04807|HXKB_YEAST	8.57	8.66
IFTVPTETLQAVTK	sp|P04807|HXKB_YEAST	10.33	10.44
MSSGYYLGEILR	sp|P04807|HXKB_YEAST	10.29	10.29
LALMDMYK	sp|P04807|HXKB_YEAST	8.49	8.34
LSELIGAR	sp|P04807|HXKB_YEAST	5.05	4.95
EVASAALSELALGTK	sp|P40069|IMB4_YEAST	9.76	9.92
ALGIMALLDEGETDWK	sp|P00817|IPYR_YEAST	14.26	14.23
VIAIDINDPLAPK	sp|P00817|IPYR_YEAST	10.64	10.6
LNDIEDVEK	sp|P00817|IPYR_YEAST	3.93	4.06
IPAIAIIGTGTR	sp|Q07551|KAR_YEAST	9.44	9.37
MVLIGPPGAGK	sp|P07170|KAD2_YEAST	7.22	7.21
GTQLGLEAK	sp|P07170|KAD2_YEAST	3.63	3.74
VDDELLVAR	sp|P07170|KAD2_YEAST	6.25	6.12
TSIIGTIGPK	sp|P52489|KPYK2_YEAST	6.81	6.78
TNNPETLVALR	sp|P00549|KPYK1_YEAST	7.03	7.17
IIYVDDGVLSFQVLEVVDDK	sp|P00549|KPYK1_YEAST	15.11	15.02
GVNLPGTDVDLPALSEK	sp|P00549|KPYK1_YEAST	10.68	10.83
TANDVLTIR	sp|P00549|KPYK1_YEAST	5.6	5.51
IENQQGVNNFDEILK	sp|P00549|KPYK1_YEAST	8.68	8.68
VTDGVMVAR	sp|P00549|KPYK1_YEAST	3.74	3.76
GDLGIEIPAPEVLAVQK	sp|P00549|KPYK1_YEAST	12.26	12.3
AIIVLSTSGTTPR	sp|P00549|KPYK1_YEAST	7.48	7.55
IPVLEQELVR	sp|Q12230|LSP1_YEAST	8.9	9.01
FALIAGYGK	sp|Q12230|LSP1_YEAST	7.84	7.68
LNMAMADAR	sp|P10659|METK1_YEAST	4.74	4.78
FVIGGPQGDAGLTGR	sp|P10659|METK1_YEAST	7.72	7.71
AVDVTALEMVK	sp|P05694|METE_YEAST	8.79	8.76
LDEVVVITK	sp|P05694|METE_YEAST	6.66	6.56
SDDEIIEIIK	sp|P19358|METK2_YEAST	9.3	9.06
VNVFLADMK	sp|P40185|MMF1_YEAST	8.41	8.43
ETFPILVEEK	sp|P41940|MPG1_YEAST	8.98	8.89
DFLSGTVLYLNSLAK	sp|P41940|MPG1_YEAST	14.51	14.26
LATGANIVGNALIDPTAK	sp|P41940|MPG1_YEAST	9.71	9.81
LIELVSFAPFK	sp|Q12460|NOP56_YEAST	13.16	13.12
TILGATNPLGSAPGTIR	sp|P36010|NDK_YEAST	9.39	9.53
LQTISALPK	sp|P38219|OLA1_YEAST	6.27	6.33
AVLAELMGR	sp|P16387|ODPA_YEAST	8.21	8.07
AVIPPLTR	sp|Q03558|OYE2_YEAST	6.41	6.45
FFISNPDLVDR	sp|Q03558|OYE2_YEAST	9.34	9.29
IYEVEGMR	sp|P06169|PDC1_YEAST	4.8	4.82
WAGNANELNAAYAADGYAR	sp|P06169|PDC1_YEAST	7.76	7.93
LIDLTQFPAFVTPMGK	sp|P06169|PDC1_YEAST	14.14	14.1
LLTTIADAAK	sp|P06169|PDC1_YEAST	6.18	6.25
TPANAAVPASTPLK	sp|P06169|PDC1_YEAST	5.55	5.74
GLMNFVSIDAR	sp|P17967|PDI_YEAST	10.22	10.13
FGPIVSASLEK	sp|P04147|PABP_YEAST	7.89	7.91
AFVVEVMGR	sp|P16861|PFKA1_YEAST	7.96	7.95
WLATLQGVDAVK	sp|P16861|PFKA1_YEAST	9.3	9.27
VDFNVPLDGK	sp|P00560|PGK_YEAST	7.91	7.84
IVAALPTIK	sp|P00560|PGK_YEAST	7.98	7.96
YSLAPVAK	sp|P00560|PGK_YEAST	4.83	4.83
ELQSLLGK	sp|P00560|PGK_YEAST	6.12	5.93
ASAPGSVILLENLR	sp|P00560|PGK_YEAST	10.6	10.64
AAGFLLEK	sp|P00560|PGK_YEAST	6.39	6.2
VLENTEIGDSIFDK	sp|P00560|PGK_YEAST	8.95	8.93
AGAEIVPK	sp|P00560|PGK_YEAST	3	3.05
SEWPSLIEELLK	sp|P16862|PFKA2_YEAST	15.28	15.23
IEVLEQELVR	sp|P53252|PIL1_YEAST	8.3	8.32
VTAVVESPEGER	sp|P19657|PMA2_YEAST	3.93	4.11
MLTGDAVGIAK	sp|P19657|PMA2_YEAST	5.99	5.99
QLGLGTNIYNAER	sp|P19657|PMA2_YEAST	7.43	7.48
VVEILQNR	sp|P19657|PMA2_YEAST	5.3	5.2
SVEDFMAAMQR	sp|P19657|PMA2_YEAST	8.99	8.82
NLFTGWVDVK	sp|P00950|PMG1_YEAST	10.77	10.72
VYPDVLYTSK	sp|P00950|PMG1_YEAST	6.64	6.71
AIQTANIALEK	sp|P00950|PMG1_YEAST	5.89	5.96
SFDVPPPPIDASSPFSQK	sp|P00950|PMG1_YEAST	10.63	10.71
YVDPNVLPETESLALVIDR	sp|P00950|PMG1_YEAST	13.29	13.34
TLANTAVVIR	sp|P05030|PMA1_YEAST	6.19	6.23
ATAISAAELGYK	sp|P53184|PNC1_YEAST	6.43	6.49
TGLLDLAR	sp|P38009|PUR92_YEAST	8.05	7.73
VTILSDPK	sp|P38009|PUR92_YEAST	4.74	4.66
ELSASLNLPAAASFK	sp|P38009|PUR92_YEAST	10.25	10.29
IVNVNPLVSSVK	sp|P07259|PYR1_YEAST	8.3	8.35
VLYVGNLDK	sp|P32588|PUB1_YEAST	6.35	6.33
LIVEDPLLK	sp|P38972|PUR4_YEAST	9.3	9.33
LDVLDTFK	sp|P80210|PURA_YEAST	8.99	8.66
FVDESLLSTLPAGK	sp|P07257|QCR2_YEAST	10.12	10.17
IVTEAVEIEQR	sp|P09938|RIR2_YEAST	5.9	5.97
EIANLPEVK	sp|P49723|RIR4_YEAST	6.24	6.35
IMPGLAMANR	sp|P49723|RIR4_YEAST	6.83	6.92
IITEAVEIEK	sp|P49723|RIR4_YEAST	6.45	6.5
AAGLTAAYAR	sp|P40212|RL13B_YEAST	3.99	4.05
LAAIVEIIDQK	sp|P36105|RL14A_YEAST	10.17	10.21
AALTDFER	sp|P36105|RL14A_YEAST	5.21	5.1
AVGGEVGASAALAPK	sp|P0CX53|RL12A_YEAST	5.63	5.73
IGPLGLSPK	sp|P0CX53|RL12A_YEAST	6.76	6.84
QAAASVVPSASSLVITALK	sp|P0CX53|RL12A_YEAST	12.13	12.23
ETAQAINGWELTK	sp|P05740|RL17A_YEAST	7.4	7.45
FVQGLLQNAAANAEAK	sp|P05740|RL17A_YEAST	8.27	8.36
VLEQLSGQTPVQSK	sp|Q3E757|RL11B_YEAST	5.68	5.79
EDTVSWFK	sp|Q3E757|RL11B_YEAST	7.13	6.85
QNTLSLWR	sp|P54780|RL15B_YEAST	7.35	7.27
IFEGIPPPYDK	sp|P26785|RL16B_YEAST	8.05	8
VVVPQALR	sp|P26785|RL16B_YEAST	5.72	5.88
LSTSVGWK	sp|P26785|RL16B_YEAST	5.06	5.01
NFLETVELQVGLK	sp|P0CX43|RL1A_YEAST	12.65	12.59
YNAFIASEVLIK	sp|P0CX43|RL1A_YEAST	10.73	10.81
LLGPQLSK	sp|P0CX43|RL1A_YEAST	5.3	5.25
NWQNVGSLVVK	sp|P0CX43|RL1A_YEAST	8.24	8.2
SSMGPAFR	sp|P0CX43|RL1A_YEAST	3.81	3.8
TVVVVGTVTDDAR	sp|P0CX50|RL18B_YEAST	6.29	6.32
GQNTLILR	sp|P0CX50|RL18B_YEAST	5.08	4.92
LPTESVPEPK	sp|P0CX24|RL20B_YEAST	5.03	5.23
IFASNEVIAK	sp|P0CX24|RL20B_YEAST	5.88	5.95
VAAVETLYQDMAAR	sp|P0CX24|RL20B_YEAST	9.38	9.48
NLYIIAVK	sp|P0CX42|RL23B_YEAST	8.32	8.32
LPAASLGDMVMATVK	sp|P0CX42|RL23B_YEAST	11.59	11.65
YTLDVEAFK	sp|P0C2H7|RL27B_YEAST	8.38	8.33
SVVSTETFEQPSQR	sp|P0C2H7|RL27B_YEAST	5.56	5.69
LWTLIPEDK	sp|P02406|RL28_YEAST	9.72	9.5
ETAPVIDTLAAGYGK	sp|P02406|RL28_YEAST	8.86	8.87
IPNVPVIVK	sp|P02406|RL28_YEAST	8.35	8.39
VLLSAPLSK	sp|P53221|RL26B_YEAST	6.97	6.89
DDEVLVVR	sp|P53221|RL26B_YEAST	5.58	5.25
LAASVVGVGK	sp|P0CX82|RL19A_YEAST	4.97	4.97
LPSQVVWIR	sp|P0CX82|RL19A_YEAST	8.86	8.82
VIEQPITSETAMK	sp|P04456|RL25_YEAST	5.92	6.09
LTADYDALDIANR	sp|P04456|RL25_YEAST	8.05	8.13
IEGVATPQDAQFYLGK	sp|P05744|RL33A_YEAST	8.93	9.08
VEEMNNIIAASR	sp|O14455|RL36B_YEAST	6.5	6.56
AGMTTIVR	sp|P14126|RL3_YEAST	4.22	4.21
TVAVDSVFEQNEMIDAIAVTK	sp|P14126|RL3_YEAST	12.56	12.64
ALEEVSLK	sp|P14126|RL3_YEAST	4.99	5.09
YATASAIAATAVASLVLAR	sp|P49626|RL4B_YEAST	14.7	14.7
IPEIPLVVSTDLESIQK	sp|P49626|RL4B_YEAST	13.45	13.53
GPLVVYAEDNGIVK	sp|P49626|RL4B_YEAST	8.58	8.62
FVIWTEAAFTK	sp|P49626|RL4B_YEAST	11.09	11
SSVGVIINK	sp|Q02753|RL21A_YEAST	4.64	4.74
AQGVAVQLK	sp|Q02753|RL21A_YEAST	4.16	4.29
LIIIAANTPVLR	sp|P14120|RL30_YEAST	10.64	10.63
VGVVSILEAGDSDILTTLA	sp|P14120|RL30_YEAST	15.98	15.73
LAPELNQAIWK	sp|P0C2H9|RL31B_YEAST	8.97	9
TVAGGAYTVSTAAAATVR	sp|P0CX25|RL43A_YEAST	6.99	7.14
VPLSDNAIIEANLGK	sp|Q12213|RL7B_YEAST	9.07	9.16
QANNFLWPFK	sp|Q12213|RL7B_YEAST	11.55	11.42
TITLEVESSDTIDNVK	sp|P0CH08|RL401_YEAST	8.4	8.43
TLSDYNIQK	sp|P0CH08|RL401_YEAST	4.07	4.1
ASLVPGTVLILLAGR	sp|Q02326|RL6A_YEAST	15.31	15.35
YVIATSTK	sp|Q02326|RL6A_YEAST	3.11	3.19
VSVEGVNVEK	sp|Q02326|RL6A_YEAST	4.82	4.94
NFGIGQAVQPK	sp|P29453|RL8B_YEAST	6.11	6.15
VPPTIAQFQYTLDR	sp|P29453|RL8B_YEAST	10.21	10.25
LGTLVNQK	sp|P29453|RL8B_YEAST	3.24	3.27
TSAVAALTEVR	sp|P29453|RL8B_YEAST	6.75	6.8
GFLSDLPDFEK	sp|P05317|RLA0_YEAST	10.87	10.88
GNVGFVFTNEPLTEIK	sp|P05317|RLA0_YEAST	11.47	11.54
AGAVAPEDIWVR	sp|P05317|RLA0_YEAST	8.37	8.33
TSFFQALGVPTK	sp|P05317|RLA0_YEAST	10.58	10.52
GTIEIVSDVK	sp|P05317|RLA0_YEAST	6.46	6.42
GVIGVIAGGGR	sp|P0CX46|RL2B_YEAST	6.39	6.28
VFLDIGLQR	sp|P26321|RL5_YEAST	9.67	9.49
FPGWDFETEEIDPELLR	sp|P26321|RL5_YEAST	13.74	13.77
SLVDNMITGVTK	sp|P05738|RL9A_YEAST	9.05	8.95
GSSSLYTLVINDAGK	sp|P49167|RL38_YEAST	9.58	9.61
LIQSLPPTLK	sp|P49167|RL38_YEAST	7.68	7.81
TFLVANVK	sp|P38061|RL32_YEAST	6.47	6.5
FEASQVTEK	sp|P0CX85|RL35B_YEAST	2.99	3.19
AAGANVDNVWADVYAK	sp|P10622|RLA3_YEAST	8.85	8.95
LLTLTNAANVPVENIWADIFAK	sp|P05318|RLA1_YEAST	16.95	17.04
AILESVGIEIEDEK	sp|P05319|RLA2_YEAST	9.69	9.65
VSSVLSALEGK	sp|P05319|RLA2_YEAST	8.28	8.2
SVDELITEGNEK	sp|P05319|RLA2_YEAST	5.44	5.53
AVVESVGAEVDEAR	sp|P02400|RLA4_YEAST	5.79	5.94
INELLSSLEGK	sp|P02400|RLA4_YEAST	8.6	8.52
GSLEEIIAEGQK	sp|P02400|RLA4_YEAST	7.72	7.66
VVGASVVVVK	sp|P48589|RS12_YEAST	5.89	5.9
DNSQVFGVAR	sp|P39516|RS14B_YEAST	5	4.78
TPGPGGQAALR	sp|P39516|RS14B_YEAST	2.9	3.21
IEDVTPVPSDSTR	sp|P39516|RS14B_YEAST	4.98	4.99
LSSESVIEQIVK	sp|P05756|RS13_YEAST	9.83	9.83
GLTPSQIGVLLR	sp|P05756|RS13_YEAST	10.65	10.67
SNGLAPEIPEDLYYLIK	sp|P05756|RS13_YEAST	14.21	14.3
TVAVLPPNWK	sp|P05756|RS13_YEAST	8.18	8.26
LEVPGYVDIVK	sp|P07280|RS19A_YEAST	9.72	9.82
IGIVEISPK	sp|P07280|RS19A_YEAST	7.31	7.23
ILTGTVVSTK	sp|P0CX48|RS11B_YEAST	5.04	5.05
LTLDFQTNK	sp|P14127|RS17B_YEAST	6.98	6.84
DQYVPEVSALDLSR	sp|P14127|RS17B_YEAST	9.63	9.53
TWETYEMR	sp|P38701|RS20_YEAST	5.44	5.47
YIDLEAPVQIVK	sp|P38701|RS20_YEAST	10.5	10.53
IVVQLNGR	sp|Q3E7Y3|RS22B_YEAST	5.05	5.03
WTANLLPAR	sp|Q3E7Y3|RS22B_YEAST	7.86	7.87
VYEPLLLVGLDK	sp|P0CX52|RS16B_YEAST	12.37	12.33
LLNTNVDGNIK	sp|P0CX55|RS18A_YEAST	5.52	5.59
IVYALTTIK	sp|P0CX55|RS18A_YEAST	7.7	7.77
AGELTQEELER	sp|P0CX55|RS18A_YEAST	4.31	4.49
IPAWFLNR	sp|P0CX55|RS18A_YEAST	9.56	9.52
LAQNDGLLK	sp|P0C0V8|RS21A_YEAST	4.38	4.31
VISNPLLAR	sp|P0CX31|RS24A_YEAST	7.08	7.14
DAVSVFGFR	sp|P0CX31|RS24A_YEAST	9.23	8.84
SVGFGLVYNSVAEAK	sp|P0CX31|RS24A_YEAST	9.86	9.9
NIVEAAAVR	sp|P39939|RS26B_YEAST	4.48	4.64
DLSEASVYPEYALPK	sp|P39939|RS26B_YEAST	9.3	9.34
TSDDYVLR	sp|P33442|RS3A1_YEAST	3.75	3.75
EVQGSTLAQLTSK	sp|P33442|RS3A1_YEAST	6.01	6.15
ESLPLIVFLR	sp|P0CX35|RS4A_YEAST	13.99	13.96
LVYVTGGR	sp|P0CX35|RS4A_YEAST	3.82	3.89
DSLDNTFVTR	sp|P0CX35|RS4A_YEAST	5.82	5.64
LLEMSTEDFVK	sp|Q01855|RS15_YEAST	8.95	8.95
NMIIVPEMIGSVVGIYNGK	sp|Q01855|RS15_YEAST	15.14	15.26
LSEGTSFR	sp|P35997|RS27_YEAST	2.88	3.08
GSGIVASPAVK	sp|P25443|RS2_YEAST	4.11	4.31
LLQLAGVEDVYTQSNGK	sp|P25443|RS2_YEAST	9.4	9.53
VLEDMVFPTEIVGK	sp|P48164|RS7B_YEAST	11.7	11.7
DVQQIDYK	sp|P48164|RS7B_YEAST	3.36	3.33
LESFQAVYNK	sp|P48164|RS7B_YEAST	6.02	6.07
VSGVSLLALWK	sp|P0CX29|RS23A_YEAST	12.59	12.58
AAIVQIDATPFR	sp|P0CX39|RS8A_YEAST	9.29	9.38
IESSVESQFSAGR	sp|P0CX39|RS8A_YEAST	5.09	5.2
LAGEFGLK	sp|P05755|RS9B_YEAST	5.9	5.8
LFEGNALIR	sp|P05755|RS9B_YEAST	7.71	7.6
QIVNIPSFMVR	sp|P05755|RS9B_YEAST	11.02	11.02
LAVLSYYK	sp|P05759|RS27A_YEAST	7.28	7.27
VISEILTR	sp|P23248|RS3A2_YEAST	6.28	6.15
IGQEVDGEAVGDEFK	sp|P0CX38|RS6B_YEAST	6.47	6.59
QGVLLPTR	sp|P0CX38|RS6B_YEAST	5.46	5.31
GAIVGPDLAVLALVIVK	sp|P0CX38|RS6B_YEAST	17.42	17.55
EAAAEYAQLLAK	sp|P0CX38|RS6B_YEAST	7.78	7.77
YVSVSVLVDR	sp|Q3E792|RS25A_YEAST	8.28	8.19
VEFLEDTSR	sp|Q3E7X9|RS28A_YEAST	5.64	5.49
ENDILVLMESER	sp|Q3E7X9|RS28A_YEAST	10.56	10.43
ILEDLVFPTEIVGK	sp|P26786|RS7A_YEAST	12.93	12.88
ELAEEGYSGVEVR	sp|P05750|RS3_YEAST	5.75	5.84
INELTLLVQK	sp|P05750|RS3_YEAST	9.25	9.17
YAPGTIVLYAER	sp|P05750|RS3_YEAST	8.46	8.49
GLSAVAQAESMK	sp|P05750|RS3_YEAST	5.56	5.76
ALPDAVTIIEPK	sp|P05750|RS3_YEAST	9.59	9.57
EEEPILAPSVK	sp|P05750|RS3_YEAST	6.48	6.46
LGPISNLVK	sp|Q04947|RTN1_YEAST	7.68	7.69
LAADVPLEPESK	sp|Q04947|RTN1_YEAST	6.58	6.61
WSFEEVEVK	sp|P26783|RS5_YEAST	8.57	8.53
DASLVDYVQVR	sp|P26783|RS5_YEAST	8.62	8.44
LTNSLMMNGR	sp|P26783|RS5_YEAST	5.23	5.2
QAVDVSPLR	sp|P26783|RS5_YEAST	5.17	5.15
VNQAIALLTIGAR	sp|P26783|RS5_YEAST	10.62	10.6
TIAETLAEELINAAK	sp|P26783|RS5_YEAST	14.18	14.14
IIAAIPNPEDVVAISSR	sp|P46654|RSSA2_YEAST	11.8	11.92
FTPGSFTNYITR	sp|P46654|RSSA2_YEAST	9.22	9.26
LVIVTDPR	sp|P46654|RSSA2_YEAST	5.78	5.81
APIEIPLEK	sp|P06105|SC160_YEAST	7.92	7.95
IADISLAAFGR	sp|P39954|SAHH_YEAST	9.72	9.62
ATDVMLAGK	sp|P39954|SAHH_YEAST	3.86	3.8
VAVVAGYGDVGK	sp|P39954|SAHH_YEAST	5.52	5.57
LLFLGLDNAGK	sp|P20606|SAR1_YEAST	10.65	10.43
LVEAPVEFVR	sp|P35179|SC61G_YEAST	8.64	8.68
LIGPTSVVGR	sp|P00445|SODC_YEAST	6.36	6.49
LTVDEVVSR	sp|P38788|SSZ1_YEAST	5.77	5.86
LAAEDYIGSAVK	sp|P38788|SSZ1_YEAST	7.11	7.21
LVIPDILTR	sp|Q05506|SYRC_YEAST	11.02	11
APIVAYAELIAAR	sp|P46655|SYEC_YEAST	11.38	11.44
LTWLADTK	sp|P46655|SYEC_YEAST	6.83	6.74
ILPMETVIATK	sp|P26637|SYLC_YEAST	9.06	9.11
IAPELFLK	sp|P15180|SYKC_YEAST	9.04	8.96
LAMFLTDSNTIR	sp|P15180|SYKC_YEAST	9.45	9.46
MTDTIGVPIFLTR	sp|P38707|SYNC_YEAST	12.17	12.2
ILVSLDDPALK	sp|P07806|SYV_YEAST	9.17	9.2
IDGYSGPELGELMEK	sp|P38088|SYG_YEAST	9.57	9.53
LIDVAVEYGK	sp|P15019|TAL1_YEAST	7.24	7.19
LSFDTQATIEK	sp|P15019|TAL1_YEAST	6.63	6.64
VLDPVSAK	sp|P15019|TAL1_YEAST	3.86	3.87
LQETNPEEVPK	sp|P35691|TCTP_YEAST	3.79	4.07
ILAVDTVSK	sp|P23254|TKT1_YEAST	5.17	5.12
VVLVQVAVPSR	sp|Q00764|TPS1_YEAST	8.4	8.37
MIAPMIEK	sp|P22803|TRX2_YEAST	6.39	6.49
LDVDEVSDVAQK	sp|P22803|TRX2_YEAST	6.23	6.29
AEVSSMPTLIFYK	sp|P22803|TRX2_YEAST	10.97	10.94
FGTEIITETVSK	sp|P29509|TRXB1_YEAST	8.13	8.14
IEILYNTVALEAK	sp|P29509|TRXB1_YEAST	10.12	10.16
ASGAFTGENSVDQIK	sp|P00942|TPIS_YEAST	5.5	5.66
QLNAVLEEVK	sp|P00942|TPIS_YEAST	7.32	7.35
GLFIIDPK	sp|Q04120|TSA2_YEAST	9.28	9.17
TAVVDGVFDEVSLDK	sp|P34760|TSA1_YEAST	10.17	10.15
DYGVLIEEEGVALR	sp|P34760|TSA1_YEAST	10.35	10.21
LVEAFQWTDK	sp|P34760|TSA1_YEAST	8.33	8.21
LLEVAQVPK	sp|P32861|UGPA1_YEAST	6.61	6.72
LLSEEALPAIR	sp|P22203|VATE_YEAST	8.63	8.63
DGPLSTNVEAK	sp|P04840|VDAC1_YEAST	4.23	4.19
NELITSLTPGVAK	sp|P04840|VDAC1_YEAST	8.54	8.54
LPNSNVNIEFATR	sp|P04840|VDAC1_YEAST	7.75	7.87
VSDSGIVTLAYK	sp|P04840|VDAC1_YEAST	7.56	7.56
TVISQSLSK	sp|P17255|VATA_YEAST	3.84	3.91
ANELVESYR	sp|P17255|VATA_YEAST	4.13	4.1
AIVQVFEGTSGIDVK	sp|P16140|VATB_YEAST	9.86	9.91
IPVSEDMLGR	sp|P16140|VATB_YEAST	6.7	6.72
GIYPPINVLPSLSR	sp|P16140|VATB_YEAST	12.28	12.31
ISLDTELTMVR	sp|P47075|VTC4_YEAST	9.64	9.54
DILSVDYTDIMK	sp|Q12217|YB12A_YEAST	10.97	10.74

## Sheet: S.cerevisiae_lib_2 min
Peptide Sequence	Protein Name	Predicted Retention Time	Experimental Retention Time
SIIGATSIEDFISK	sp|P38720|6PGD1_YEAST	3.01	2.98
AGAPVDALINQIVPLLEK	sp|P38720|6PGD1_YEAST	3.67	3.69
FFADAVTK	sp|P38720|6PGD1_YEAST	2.15	2.1
LPANLLQAQR	sp|P38720|6PGD1_YEAST	2.3	2.28
VDLGIGAYR	sp|P23542|AATC_YEAST	2.33	2.26
SMIEYLEATGR	sp|P19414|ACON_YEAST	2.56	2.51
IITFGELLR	sp|P52910|ACS2_YEAST	3.04	2.93
IGDYAGIK	sp|P00331|ADH2_YEAST	1.87	1.88
SISIVGSYVGNR	sp|P00331|ADH2_YEAST	2.38	2.37
EALDFFAR	sp|P00331|ADH2_YEAST	2.65	2.52
NMVSDIQEATK	sp|P07246|ADH3_YEAST	2.16	2.18
IVGLSELPK	sp|P07246|ADH3_YEAST	2.39	2.42
TPLPPAPAPK	sp|P18239|ADT2_YEAST	1.98	2.04
LLIQNQDEMLK	sp|P18239|ADT2_YEAST	2.4	2.4
IVAAEGVGSLFK	sp|P18239|ADT2_YEAST	2.66	2.62
DLTDYLMK	sp|P60010|ACT_YEAST	2.65	2.5
SYELPDGQVITIGNER	sp|P60010|ACT_YEAST	2.66	2.69
EITALAPSSMK	sp|P60010|ACT_YEAST	2.22	2.2
ILIQNQDEMIK	sp|P18238|ADT3_YEAST	2.4	2.4
VGIPAGVVNIVPGPGR	sp|P54115|ALDH6_YEAST	2.85	2.84
TVGAALTNDPR	sp|P54115|ALDH6_YEAST	1.78	1.86
ITLELGGK	sp|P54115|ALDH6_YEAST	2.28	2.19
TLPNLVNGIFK	sp|P54115|ALDH6_YEAST	3	2.94
IYVQEGIYDELLAAFK	sp|P54115|ALDH6_YEAST	3.55	3.49
AYLETEIK	sp|P54115|ALDH6_YEAST	2.05	2.05
ANELLINVK	sp|P00330|ADH1_YEAST	2.4	2.32
VLGIDGGEGK	sp|P00330|ADH1_YEAST	1.92	1.9
SIGGEVFIDFTK	sp|P00330|ADH1_YEAST	2.89	2.81
VVGLSTLPEIYEK	sp|P00330|ADH1_YEAST	2.77	2.76
MPQTVEWSK	sp|P38013|AHP1_YEAST	2.06	2.07
WAMVVENGIVTYAAK	sp|P38013|AHP1_YEAST	2.82	2.81
SPIILQTSNGGAAYFAGK	sp|P14540|ALF_YEAST	2.6	2.61
LLPWFDGMLEADEAYFK	sp|P14540|ALF_YEAST	3.65	3.61
ILMVGLDGAGK	sp|P11076|ARF1_YEAST	2.53	2.44
NAAWLVFANK	sp|P11076|ARF1_YEAST	2.77	2.67
NAVWLVFANK	sp|P19146|ARF2_YEAST	2.94	2.81
VLAVGDGIAR	sp|P07251|ATPA_YEAST	2.15	2.13
VVDALGNPIDGK	sp|P07251|ATPA_YEAST	2.22	2.22
AVDALVPIGR	sp|P07251|ATPA_YEAST	2.49	2.41
TAVALDTILNQK	sp|P07251|ATPA_YEAST	2.65	2.6
IGEFESSFLSYLK	sp|P07251|ATPA_YEAST	3.17	3.13
TIAMDGTEGLVR	sp|P00830|ATPB_YEAST	2.31	2.3
VLDTGGPISVPVGR	sp|P00830|ATPB_YEAST	2.48	2.49
IINVIGEPIDER	sp|P00830|ATPB_YEAST	2.57	2.53
VVDLLAPYAR	sp|P00830|ATPB_YEAST	2.69	2.58
IGLFGGAGVGK	sp|P00830|ATPB_YEAST	2.51	2.4
TVFIQELINNIAK	sp|P00830|ATPB_YEAST	3.45	3.37
FTQAGSEVSALLGR	sp|P00830|ATPB_YEAST	2.62	2.6
IPSAVGYQPTLATDMGLLQER	sp|P00830|ATPB_YEAST	2.99	3.02
NLLSVAYK	sp|P29311|BMH1_YEAST	2.36	2.28
YLAEFSSGDAR	sp|P29311|BMH1_YEAST	2.06	2.05
DSTLIMQLLR	sp|P29311|BMH1_YEAST	3.25	3.06
LLTPVPSDIDISR	sp|P07245|C1TC_YEAST	2.71	2.69
AALQTYLPK	sp|P15703|BGL2_YEAST	2.3	2.29
SVVADISDSDGK	sp|P15703|BGL2_YEAST	1.88	1.91
TIITLPEK	sp|P32582|CBS_YEAST	2.31	2.27
LSGLVTLSELLR	sp|P32582|CBS_YEAST	3.35	3.26
NAPAIIFIDEIDSIAPK	sp|P25694|CDC48_YEAST	3.55	3.52
VVSQLLTLMDGMK	sp|P25694|CDC48_YEAST	3.16	3.09
LSILNAQLR	sp|P25694|CDC48_YEAST	2.55	2.5
LGNDDEVILFR	sp|P38910|CH10_YEAST	2.71	2.61
NSGTLELTLK	sp|P47001|CIS3_YEAST	2.36	2.28
VLIEDIMSLDR	sp|P22137|CLH_YEAST	3.04	2.95
GLVWEGSVLDPEEGIR	sp|P00890|CISY1_YEAST	2.95	2.93
AIGVLPQLIIDR	sp|P00890|CISY1_YEAST	3.12	3.04
ALQLINQDDADIIGGR	sp|P17891|CLC1_YEAST	2.71	2.72
FILFGLNDAK	sp|Q03048|COFI_YEAST	3.02	2.89
IVFFTWSPDTAPVR	sp|Q03048|COFI_YEAST	3.16	3.08
LYNDIVPK	sp|P14832|CYPH_YEAST	2.15	2.13
ISVGIEDTDDLLEDIK	sp|P31373|CYS3_YEAST	3.03	3.02
ILAPLAEDK	sp|P13663|DHAS_YEAST	2.21	2.16
LGYTEPDPR	sp|P31116|DHOM_YEAST	1.81	1.9
SYIEGTAVSQADVTVFK	sp|P32471|EF1B_YEAST	2.62	2.65
AFQSAYPEFSR	sp|P32471|EF1B_YEAST	2.26	2.26
VGQSLSIVSNDELSK	sp|P38248|ECM33_YEAST	2.34	2.37
VLEELFQK	sp|P16521|EF3A_YEAST	2.49	2.39
IAILAAISAMVDAAK	sp|P16521|EF3A_YEAST	3.7	3.65
LVEDPQVIAPFLGK	sp|P16521|EF3A_YEAST	2.99	2.95
LPLQDVYK	sp|P02994|EF1A_YEAST	2.27	2.24
IGGIGTVPVGR	sp|P02994|EF1A_YEAST	2.25	2.22
QTVAVGVIK	sp|P02994|EF1A_YEAST	2.09	2.07
IAVIGPNGAGK	sp|P53978|EF3B_YEAST	1.98	1.98
DSLGALSK	sp|P53978|EF3B_YEAST	1.75	1.77
SAYLAAVPIAAILIK	sp|Q04409|EMI2_YEAST	3.59	3.52
STLTDSLVQR	sp|P32324|EF2_YEAST	2.14	2.11
FSVSPVVQVAVEVK	sp|P32324|EF2_YEAST	2.93	2.88
ISPPVVAYR	sp|P32324|EF2_YEAST	2.24	2.25
IMADDYGWDVTDAR	sp|P32324|EF2_YEAST	2.5	2.48
DSVVAAFQWATK	sp|P32324|EF2_YEAST	2.83	2.74
EGPIFGEEMR	sp|P32324|EF2_YEAST	2.32	2.25
GGGQIIPTMR	sp|P32324|EF2_YEAST	2.22	2.18
LLGSDVIEK	sp|P36008|EF1G2_YEAST	2.18	2.16
IDNLAAVFDAR	sp|P36008|EF1G2_YEAST	2.75	2.65
WFNTVAASPIVK	sp|P36008|EF1G2_YEAST	2.68	2.66
NVNDVIAPAFVK	sp|P00924|ENO1_YEAST	2.61	2.57
AVDDFLISLDGTANK	sp|P00924|ENO1_YEAST	2.99	2.9
LGANAILGVSLAASR	sp|P00924|ENO1_YEAST	2.85	2.78
TAGIQIVADDLTVTNPK	sp|P00924|ENO1_YEAST	2.73	2.74
VNQIGTLSESIK	sp|P00924|ENO1_YEAST	2.24	2.26
SGETEDTFIADLVVGLR	sp|P00924|ENO1_YEAST	3.44	3.34
GVMNAVNNVNNVIAAAFVK	sp|P00925|ENO2_YEAST	3.22	3.21
AVDDFLLSLDGTANK	sp|P00925|ENO2_YEAST	2.99	2.9
LGANAILGVSMAAAR	sp|P00925|ENO2_YEAST	2.77	2.73
TAGIQIVADDLTVTNPAR	sp|P00925|ENO2_YEAST	2.79	2.8
GATLYIPK	sp|P19097|FAS2_YEAST	2.24	2.17
LVAGQIPTGWNAK	sp|P19097|FAS2_YEAST	2.44	2.44
SEGNPVIGVFQK	sp|P19097|FAS2_YEAST	2.48	2.46
LTIPGPYAYGPR	sp|P20081|FKBP_YEAST	2.58	2.57
AIFPNTVDGDLLK	sp|P07149|FAS1_YEAST	2.83	2.8
IVDVVGTLSR	sp|P07149|FAS1_YEAST	2.43	2.37
VELDDYVGLVAK	sp|P32599|FIMB_YEAST	2.75	2.71
LATELPAWSK	sp|P12709|G6PI_YEAST	2.45	2.41
NLVNDEIIAALIELAK	sp|P12709|G6PI_YEAST	3.74	3.88
VVDPETTLFLIASK	sp|P12709|G6PI_YEAST	3.18	3.12
TFTTAETITNANTAK	sp|P12709|G6PI_YEAST	2.04	2.11
DPANLPWGSLK	sp|P00360|G3P1_YEAST	2.67	2.57
IDVAVDSTGVFK	sp|P00360|G3P1_YEAST	2.5	2.48
TASGNIIPSSTGAAK	sp|P00360|G3P1_YEAST	1.94	1.97
VLPELQGK	sp|P00360|G3P1_YEAST	2.03	2
VPTVDVSVVDLTVK	sp|P00360|G3P1_YEAST	2.85	2.85
LISWYDNEYGYSAR	sp|P00360|G3P1_YEAST	2.58	2.55
VVDLIEYVAK	sp|P00360|G3P1_YEAST	2.83	2.75
VVITAPSSTAPMFVMGVNEEK	sp|P00358|G3P2_YEAST	2.93	2.95
LVSWYDNEYGYSTR	sp|P00358|G3P2_YEAST	2.46	2.45
DPANLPWGSSNVDIAIDSTGVFK	sp|P00359|G3P3_YEAST	3.19	3.19
LWDVATGETYQR	sp|P38011|GBLP_YEAST	2.33	2.31
ASMIISGSR	sp|P38011|GBLP_YEAST	1.85	1.85
ADDDSVTIISAGNDK	sp|P38011|GBLP_YEAST	2.12	2.1
DGEIMLWNLAAK	sp|P38011|GBLP_YEAST	3.05	2.93
YWLAAATATGIK	sp|P38011|GBLP_YEAST	2.63	2.58
ISAVSTYFESFPYR	sp|P37291|GLYC_YEAST	2.91	2.9
VNPETGIIDYDTLEK	sp|P37291|GLYC_YEAST	2.54	2.57
EYQTQVLK	sp|P37291|GLYC_YEAST	1.77	1.83
SALVPGGVR	sp|P37291|GLYC_YEAST	1.97	1.96
IGAPAMTTR	sp|P37291|GLYC_YEAST	1.81	1.88
AVEFAQQVQQSLPK	sp|P37291|GLYC_YEAST	2.48	2.53
WAVATSGTR	sp|P41277|GPP1_YEAST	1.8	1.85
VVVFEDAPAGIAAGK	sp|P41277|GPP1_YEAST	2.52	2.54
IVGIATTFDLDFLK	sp|P41277|GPP1_YEAST	3.45	3.37
VLVLQLNDMK	sp|P25373|GLRX1_YEAST	2.71	2.64
VVLIVNVASK	sp|P38143|GPX2_YEAST	2.55	2.46
AGLTFPVGR	sp|P04911|H2A1_YEAST	2.45	2.36
ISELGWTPK	sp|P38625|GUAA_YEAST	2.47	2.28
DAGTIAGLNVLR	sp|P16474|GRP78_YEAST	2.69	2.59
LVLVGDGGTGK	sp|P32835|GSP1_YEAST	2.11	2.04
SMSILNSFVNDIFER	sp|P02293|H2B1_YEAST	3.57	3.53
LILPGELAK	sp|P02293|H2B1_YEAST	2.6	2.5
EIVFASPPR	sp|P00815|HIS2_YEAST	2.29	2.25
ISGLIYEEVR	sp|P02309|H4_YEAST	2.45	2.41
SFLESVIR	sp|P02309|H4_YEAST	2.66	2.55
TVTSLDVVYALK	sp|P02309|H4_YEAST	2.81	2.75
VDIIANDQGNR	sp|P10592|HSP72_YEAST	1.86	1.87
STLDPVEK	sp|P10592|HSP72_YEAST	1.72	1.77
SQVDEIVLVGGSTR	sp|P10592|HSP72_YEAST	2.46	2.43
LVTDYFNGK	sp|P10592|HSP72_YEAST	2.25	2.2
FELSGIPPAPR	sp|P10592|HSP72_YEAST	2.57	2.56
NQLESIAYSLK	sp|P10592|HSP72_YEAST	2.53	2.52
IINEPTAAAIAYGLDK	sp|P22202|HSP74_YEAST	2.68	2.71
QLETEPDLFIR	sp|P15108|HSC82_YEAST	2.69	2.63
AELINNLGTIAK	sp|P15108|HSC82_YEAST	2.5	2.5
SISNDWEDPLYVK	sp|P15108|HSC82_YEAST	2.66	2.65
APFDLFESK	sp|P15108|HSC82_YEAST	2.74	2.58
VFITDEAEDLIPEWLSFVK	sp|P15108|HSC82_YEAST	3.71	3.87
SVDELTSLTDYVTR	sp|P15108|HSC82_YEAST	2.8	2.8
NIYYITGESLK	sp|P15108|HSC82_YEAST	2.44	2.42
LNDAVEYVSGR	sp|P22943|HSP12_YEAST	2.06	2.08
TSGTLEMNLK	sp|P32478|HS150_YEAST	2.12	2.1
VITLPDYPGVDADNIK	sp|P15992|HSP26_YEAST	2.7	2.74
ADYANGVLTLTVPK	sp|P15992|HSP26_YEAST	2.72	2.7
GVETLAEAVAATLGPK	sp|P19882|HSP60_YEAST	3.29	3.2
NVLIEQPFGPPK	sp|P19882|HSP60_YEAST	2.6	2.58
LSGGVAVIR	sp|P19882|HSP60_YEAST	2.07	2.05
VTPSFVAFTPQER	sp|P40150|HSP76_YEAST	2.62	2.59
VIDVDGNPVIEVQYLEETK	sp|P40150|HSP76_YEAST	2.99	3.02
TFSPQEISAMVLTK	sp|P40150|HSP76_YEAST	2.99	2.98
AVITVPAYFNDAQR	sp|P40150|HSP76_YEAST	2.66	2.67
DAGAISGLNVLR	sp|P40150|HSP76_YEAST	2.62	2.53
IINEPTAAAIAYGLGAGK	sp|P40150|HSP76_YEAST	2.79	2.79
TGLDISDDAR	sp|P40150|HSP76_YEAST	1.95	1.96
FEDLNAALFK	sp|P40150|HSP76_YEAST	2.71	2.65
SQIDEVVLVGGSTR	sp|P40150|HSP76_YEAST	2.46	2.42
LLSDFFDGK	sp|P40150|HSP76_YEAST	2.73	2.59
GIDIVVNEVSNR	sp|P32589|HSP7F_YEAST	2.46	2.43
STPSVVGFGPK	sp|P32589|HSP7F_YEAST	2.24	2.21
YNIADAAR	sp|P32589|HSP7F_YEAST	1.78	1.84
IVNDVTAAGVSYGIFK	sp|P32589|HSP7F_YEAST	2.74	2.75
YEELASLGNIIR	sp|P32589|HSP7F_YEAST	2.83	2.8
FDDMELDENLLR	sp|P10081|IF4A_YEAST	2.79	2.74
TGTFSIAALQR	sp|P10081|IF4A_YEAST	2.52	2.47
APQALMLAPTR	sp|P10081|IF4A_YEAST	2.38	2.33
DAQIVVGTPGR	sp|P10081|IF4A_YEAST	2.02	2
ALTILTLAQK	sp|P31539|HS104_YEAST	2.79	2.69
LFSLDLAALTAGAK	sp|P31539|HS104_YEAST	3.27	3.19
IEVAEPSVR	sp|P31539|HS104_YEAST	1.98	2.03
ILDSALVTAAQLAK	sp|P31539|HS104_YEAST	2.83	2.81
ENTLLGEFDLK	sp|P11484|HSP75_YEAST	2.87	2.8
AAIEDGWVPGK	sp|P06168|ILV5_YEAST	2.28	2.24
GALDWYPIFK	sp|P06168|ILV5_YEAST	3.14	3.01
TTPSFVAFTDTER	sp|P10591|HSP71_YEAST	2.56	2.52
NFNDPEVQADMK	sp|P10591|HSP71_YEAST	2.03	2.1
ETAESYLGAK	sp|P10591|HSP71_YEAST	1.82	1.86
DAGQIVGLNVLR	sp|P0CS90|HSP77_YEAST	2.79	2.68
AQFETLTAPLVK	sp|P0CS90|HSP77_YEAST	2.65	2.63
GVLLAADLGGTNFR	sp|P17709|HXKG_YEAST	2.79	2.75
YDVVIDQK	sp|P17709|HXKG_YEAST	1.95	1.96
VSGMFLGEVLR	sp|P17709|HXKG_YEAST	2.94	2.85
ETELSLLQSLR	sp|P17709|HXKG_YEAST	2.87	2.8
LPTTPTER	sp|P17709|HXKG_YEAST	1.51	1.76
SAYLAAVPLAAILIK	sp|P17709|HXKG_YEAST	3.59	3.52
LLIVDDNGNLVSMLSR	sp|P50094|IMDH4_YEAST	3.18	3.13
INEGILQR	sp|P04806|HXKA_YEAST	1.96	1.98
LVLLELNEK	sp|P04806|HXKA_YEAST	2.71	2.61
ELMQQIENFEK	sp|P04807|HXKB_YEAST	2.54	2.55
IFTVPTETLQAVTK	sp|P04807|HXKB_YEAST	2.81	2.81
MSSGYYLGEILR	sp|P04807|HXKB_YEAST	2.85	2.79
LALMDMYK	sp|P04807|HXKB_YEAST	2.62	2.51
LSELIGAR	sp|P04807|HXKB_YEAST	2.07	2.02
EVASAALSELALGTK	sp|P40069|IMB4_YEAST	2.74	2.73
ALGIMALLDEGETDWK	sp|P00817|IPYR_YEAST	3.42	3.35
VIAIDINDPLAPK	sp|P00817|IPYR_YEAST	2.87	2.83
LNDIEDVEK	sp|P00817|IPYR_YEAST	1.84	1.89
IPAIAIIGTGTR	sp|Q07551|KAR_YEAST	2.73	2.65
MVLIGPPGAGK	sp|P07170|KAD2_YEAST	2.41	2.34
GTQLGLEAK	sp|P07170|KAD2_YEAST	1.83	1.84
VDDELLVAR	sp|P07170|KAD2_YEAST	2.26	2.19
TSIIGTIGPK	sp|P52489|KPYK2_YEAST	2.33	2.28
TNNPETLVALR	sp|P00549|KPYK1_YEAST	2.36	2.34
IIYVDDGVLSFQVLEVVDDK	sp|P00549|KPYK1_YEAST	3.51	3.47
GVNLPGTDVDLPALSEK	sp|P00549|KPYK1_YEAST	2.83	2.86
TANDVLTIR	sp|P00549|KPYK1_YEAST	2.16	2.1
IENQQGVNNFDEILK	sp|P00549|KPYK1_YEAST	2.56	2.55
VTDGVMVAR	sp|P00549|KPYK1_YEAST	1.81	1.85
GDLGIEIPAPEVLAVQK	sp|P00549|KPYK1_YEAST	3.08	3.08
AIIVLSTSGTTPR	sp|P00549|KPYK1_YEAST	2.42	2.39
IPVLEQELVR	sp|Q12230|LSP1_YEAST	2.63	2.6
FALIAGYGK	sp|Q12230|LSP1_YEAST	2.51	2.41
LNMAMADAR	sp|P10659|METK1_YEAST	2	1.99
FVIGGPQGDAGLTGR	sp|P10659|METK1_YEAST	2.42	2.42
AVDVTALEMVK	sp|P05694|METE_YEAST	2.6	2.57
LDEVVVITK	sp|P05694|METE_YEAST	2.31	2.25
SDDEIIEIIK	sp|P19358|METK2_YEAST	2.71	2.61
VNVFLADMK	sp|P40185|MMF1_YEAST	2.61	2.52
ETFPILVEEK	sp|P41940|MPG1_YEAST	2.67	2.59
DFLSGTVLYLNSLAK	sp|P41940|MPG1_YEAST	3.47	3.36
LATGANIVGNALIDPTAK	sp|P41940|MPG1_YEAST	2.73	2.72
LIELVSFAPFK	sp|Q12460|NOP56_YEAST	3.27	3.19
TILGATNPLGSAPGTIR	sp|P36010|NDK_YEAST	2.64	2.68
LQTISALPK	sp|P38219|OLA1_YEAST	2.23	2.22
AVLAELMGR	sp|P16387|ODPA_YEAST	2.57	2.47
AVIPPLTR	sp|Q03558|OYE2_YEAST	2.3	2.23
FFISNPDLVDR	sp|Q03558|OYE2_YEAST	2.69	2.64
IYEVEGMR	sp|P06169|PDC1_YEAST	2	2
WAGNANELNAAYAADGYAR	sp|P06169|PDC1_YEAST	2.37	2.45
LIDLTQFPAFVTPMGK	sp|P06169|PDC1_YEAST	3.39	3.34
LLTTIADAAK	sp|P06169|PDC1_YEAST	2.22	2.21
TPANAAVPASTPLK	sp|P06169|PDC1_YEAST	2.04	2.13
GLMNFVSIDAR	sp|P17967|PDI_YEAST	2.83	2.76
FGPIVSASLEK	sp|P04147|PABP_YEAST	2.48	2.44
AFVVEVMGR	sp|P16861|PFKA1_YEAST	2.53	2.45
WLATLQGVDAVK	sp|P16861|PFKA1_YEAST	2.69	2.64
VDFNVPLDGK	sp|P00560|PGK_YEAST	2.47	2.43
IVAALPTIK	sp|P00560|PGK_YEAST	2.5	2.45
YSLAPVAK	sp|P00560|PGK_YEAST	2	2
ELQSLLGK	sp|P00560|PGK_YEAST	2.27	2.16
ASAPGSVILLENLR	sp|P00560|PGK_YEAST	2.89	2.84
AAGFLLEK	sp|P00560|PGK_YEAST	2.33	2.2
VLENTEIGDSIFDK	sp|P00560|PGK_YEAST	2.6	2.59
AGAEIVPK	sp|P00560|PGK_YEAST	1.64	1.74
SEWPSLIEELLK	sp|P16862|PFKA2_YEAST	3.59	3.5
IEVLEQELVR	sp|P53252|PIL1_YEAST	2.52	2.5
VTAVVESPEGER	sp|P19657|PMA2_YEAST	1.8	1.9
MLTGDAVGIAK	sp|P19657|PMA2_YEAST	2.18	2.17
QLGLGTNIYNAER	sp|P19657|PMA2_YEAST	2.37	2.38
VVEILQNR	sp|P19657|PMA2_YEAST	2.1	2.05
SVEDFMAAMQR	sp|P19657|PMA2_YEAST	2.66	2.58
NLFTGWVDVK	sp|P00950|PMG1_YEAST	2.94	2.85
VYPDVLYTSK	sp|P00950|PMG1_YEAST	2.3	2.27
AIQTANIALEK	sp|P00950|PMG1_YEAST	2.14	2.16
SFDVPPPPIDASSPFSQK	sp|P00950|PMG1_YEAST	2.82	2.85
YVDPNVLPETESLALVIDR	sp|P00950|PMG1_YEAST	3.25	3.23
TLANTAVVIR	sp|P05030|PMA1_YEAST	2.22	2.2
ATAISAAELGYK	sp|P53184|PNC1_YEAST	2.24	2.24
TGLLDLAR	sp|P38009|PUR92_YEAST	2.58	2.42
VTILSDPK	sp|P38009|PUR92_YEAST	2.01	1.98
ELSASLNLPAAASFK	sp|P38009|PUR92_YEAST	2.79	2.79
IVNVNPLVSSVK	sp|P07259|PYR1_YEAST	2.52	2.51
VLYVGNLDK	sp|P32588|PUB1_YEAST	2.25	2.22
LIVEDPLLK	sp|P38972|PUR4_YEAST	2.71	2.65
LDVLDTFK	sp|P80210|PURA_YEAST	2.7	2.55
FVDESLLSTLPAGK	sp|P07257|QCR2_YEAST	2.79	2.77
IVTEAVEIEQR	sp|P09938|RIR2_YEAST	2.12	2.16
EIANLPEVK	sp|P49723|RIR4_YEAST	2.23	2.22
IMPGLAMANR	sp|P49723|RIR4_YEAST	2.35	2.3
IITEAVEIEK	sp|P49723|RIR4_YEAST	2.24	2.24
AAGLTAAYAR	sp|P40212|RL13B_YEAST	1.85	1.89
LAAIVEIIDQK	sp|P36105|RL14A_YEAST	2.85	2.78
AALTDFER	sp|P36105|RL14A_YEAST	2.09	2.04
AVGGEVGASAALAPK	sp|P0CX53|RL12A_YEAST	2.08	2.13
IGPLGLSPK	sp|P0CX53|RL12A_YEAST	2.36	2.29
QAAASVVPSASSLVITALK	sp|P0CX53|RL12A_YEAST	3.06	3.07
ETAQAINGWELTK	sp|P05740|RL17A_YEAST	2.4	2.38
FVQGLLQNAAANAEAK	sp|P05740|RL17A_YEAST	2.48	2.51
VLEQLSGQTPVQSK	sp|Q3E757|RL11B_YEAST	2.08	2.14
EDTVSWFK	sp|Q3E757|RL11B_YEAST	2.44	2.29
QNTLSLWR	sp|P54780|RL15B_YEAST	2.46	2.35
IFEGIPPPYDK	sp|P26785|RL16B_YEAST	2.48	2.46
VVVPQALR	sp|P26785|RL16B_YEAST	2.16	2.15
LSTSVGWK	sp|P26785|RL16B_YEAST	2.03	2.03
NFLETVELQVGLK	sp|P0CX43|RL1A_YEAST	3.18	3.12
YNAFIASEVLIK	sp|P0CX43|RL1A_YEAST	2.91	2.86
LLGPQLSK	sp|P0CX43|RL1A_YEAST	2.09	2.06
NWQNVGSLVVK	sp|P0CX43|RL1A_YEAST	2.5	2.49
SSMGPAFR	sp|P0CX43|RL1A_YEAST	1.87	1.85
TVVVVGTVTDDAR	sp|P0CX50|RL18B_YEAST	2.2	2.21
GQNTLILR	sp|P0CX50|RL18B_YEAST	2.09	2.01
LPTESVPEPK	sp|P0CX24|RL20B_YEAST	1.98	2.06
IFASNEVIAK	sp|P0CX24|RL20B_YEAST	2.16	2.16
VAAVETLYQDMAAR	sp|P0CX24|RL20B_YEAST	2.66	2.67
NLYIIAVK	sp|P0CX42|RL23B_YEAST	2.59	2.5
LPAASLGDMVMATVK	sp|P0CX42|RL23B_YEAST	3.01	2.98
YTLDVEAFK	sp|P0C2H7|RL27B_YEAST	2.54	2.5
SVVSTETFEQPSQR	sp|P0C2H7|RL27B_YEAST	2.06	2.12
LWTLIPEDK	sp|P02406|RL28_YEAST	2.81	2.67
ETAPVIDTLAAGYGK	sp|P02406|RL28_YEAST	2.6	2.58
IPNVPVIVK	sp|P02406|RL28_YEAST	2.55	2.51
VLLSAPLSK	sp|P53221|RL26B_YEAST	2.35	2.3
DDEVLVVR	sp|P53221|RL26B_YEAST	2.17	2.06
LAASVVGVGK	sp|P0CX82|RL19A_YEAST	2.01	2.02
LPSQVVWIR	sp|P0CX82|RL19A_YEAST	2.64	2.57
VIEQPITSETAMK	sp|P04456|RL25_YEAST	2.12	2.18
LTADYDALDIANR	sp|P04456|RL25_YEAST	2.46	2.48
IEGVATPQDAQFYLGK	sp|P05744|RL33A_YEAST	2.58	2.61
VEEMNNIIAASR	sp|O14455|RL36B_YEAST	2.24	2.25
AGMTTIVR	sp|P14126|RL3_YEAST	1.92	1.91
TVAVDSVFEQNEMIDAIAVTK	sp|P14126|RL3_YEAST	3.09	3.13
ALEEVSLK	sp|P14126|RL3_YEAST	2.05	2.04
YATASAIAATAVASLVLAR	sp|P49626|RL4B_YEAST	3.53	3.42
IPEIPLVVSTDLESIQK	sp|P49626|RL4B_YEAST	3.27	3.25
GPLVVYAEDNGIVK	sp|P49626|RL4B_YEAST	2.54	2.55
FVIWTEAAFTK	sp|P49626|RL4B_YEAST	2.98	2.89
SSVGVIINK	sp|Q02753|RL21A_YEAST	1.99	1.99
AQGVAVQLK	sp|Q02753|RL21A_YEAST	1.91	1.92
LIIIAANTPVLR	sp|P14120|RL30_YEAST	2.89	2.84
VGVVSILEAGDSDILTTLA	sp|P14120|RL30_YEAST	3.67	3.57
LAPELNQAIWK	sp|P0C2H9|RL31B_YEAST	2.63	2.6
TVAGGAYTVSTAAAATVR	sp|P0CX25|RL43A_YEAST	2.25	2.33
VPLSDNAIIEANLGK	sp|Q12213|RL7B_YEAST	2.6	2.62
QANNFLWPFK	sp|Q12213|RL7B_YEAST	3.08	2.95
TITLEVESSDTIDNVK	sp|P0CH08|RL401_YEAST	2.48	2.52
TLSDYNIQK	sp|P0CH08|RL401_YEAST	1.86	1.9
ASLVPGTVLILLAGR	sp|Q02326|RL6A_YEAST	3.6	3.52
YVIATSTK	sp|Q02326|RL6A_YEAST	1.65	1.76
VSVEGVNVEK	sp|Q02326|RL6A_YEAST	1.97	2.02
NFGIGQAVQPK	sp|P29453|RL8B_YEAST	2.2	2.19
VPPTIAQFQYTLDR	sp|P29453|RL8B_YEAST	2.79	2.78
LGTLVNQK	sp|P29453|RL8B_YEAST	1.71	1.78
TSAVAALTEVR	sp|P29453|RL8B_YEAST	2.31	2.28
GFLSDLPDFEK	sp|P05317|RLA0_YEAST	2.93	2.87
GNVGFVFTNEPLTEIK	sp|P05317|RLA0_YEAST	2.98	2.97
AGAVAPEDIWVR	sp|P05317|RLA0_YEAST	2.57	2.5
TSFFQALGVPTK	sp|P05317|RLA0_YEAST	2.9	2.82
GTIEIVSDVK	sp|P05317|RLA0_YEAST	2.25	2.23
GVIGVIAGGGR	sp|P0CX46|RL2B_YEAST	2.28	2.21
VFLDIGLQR	sp|P26321|RL5_YEAST	2.78	2.67
FPGWDFETEEIDPELLR	sp|P26321|RL5_YEAST	3.3	3.29
SLVDNMITGVTK	sp|P05738|RL9A_YEAST	2.63	2.59
GSSSLYTLVINDAGK	sp|P49167|RL38_YEAST	2.7	2.69
LIQSLPPTLK	sp|P49167|RL38_YEAST	2.43	2.43
TFLVANVK	sp|P38061|RL32_YEAST	2.31	2.24
FEASQVTEK	sp|P0CX85|RL35B_YEAST	1.55	1.76
AAGANVDNVWADVYAK	sp|P10622|RLA3_YEAST	2.6	2.59
LLTLTNAANVPVENIWADIFAK	sp|P05318|RLA1_YEAST	3.69	3.76
AILESVGIEIEDEK	sp|P05319|RLA2_YEAST	2.72	2.69
VSSVLSALEGK	sp|P05319|RLA2_YEAST	2.58	2.49
SVDELITEGNEK	sp|P05319|RLA2_YEAST	2.09	2.1
AVVESVGAEVDEAR	sp|P02400|RLA4_YEAST	2.08	2.16
INELLSSLEGK	sp|P02400|RLA4_YEAST	2.6	2.53
GSLEEIIAEGQK	sp|P02400|RLA4_YEAST	2.44	2.41
VVGASVVVVK	sp|P48589|RS12_YEAST	2.16	2.15
DNSQVFGVAR	sp|P39516|RS14B_YEAST	2.08	1.99
TPGPGGQAALR	sp|P39516|RS14B_YEAST	1.56	1.77
IEDVTPVPSDSTR	sp|P39516|RS14B_YEAST	1.98	2.02
LSSESVIEQIVK	sp|P05756|RS13_YEAST	2.75	2.72
GLTPSQIGVLLR	sp|P05756|RS13_YEAST	2.88	2.84
SNGLAPEIPEDLYYLIK	sp|P05756|RS13_YEAST	3.38	3.36
TVAVLPPNWK	sp|P05756|RS13_YEAST	2.53	2.49
LEVPGYVDIVK	sp|P07280|RS19A_YEAST	2.73	2.72
IGIVEISPK	sp|P07280|RS19A_YEAST	2.39	2.35
ILTGTVVSTK	sp|P0CX48|RS11B_YEAST	2.02	2.03
LTLDFQTNK	sp|P14127|RS17B_YEAST	2.37	2.29
DQYVPEVSALDLSR	sp|P14127|RS17B_YEAST	2.7	2.68
TWETYEMR	sp|P38701|RS20_YEAST	2.12	2.09
YIDLEAPVQIVK	sp|P38701|RS20_YEAST	2.83	2.82
IVVQLNGR	sp|Q3E7Y3|RS22B_YEAST	2.05	2.03
WTANLLPAR	sp|Q3E7Y3|RS22B_YEAST	2.51	2.44
VYEPLLLVGLDK	sp|P0CX52|RS16B_YEAST	3.17	3.08
LLNTNVDGNIK	sp|P0CX55|RS18A_YEAST	2.08	2.11
IVYALTTIK	sp|P0CX55|RS18A_YEAST	2.47	2.42
AGELTQEELER	sp|P0CX55|RS18A_YEAST	1.67	1.95
IPAWFLNR	sp|P0CX55|RS18A_YEAST	2.79	2.68
LAQNDGLLK	sp|P0C0V8|RS21A_YEAST	1.95	1.92
VISNPLLAR	sp|P0CX31|RS24A_YEAST	2.41	2.33
DAVSVFGFR	sp|P0CX31|RS24A_YEAST	2.74	2.58
SVGFGLVYNSVAEAK	sp|P0CX31|RS24A_YEAST	2.74	2.73
NIVEAAAVR	sp|P39939|RS26B_YEAST	1.96	1.97
DLSEASVYPEYALPK	sp|P39939|RS26B_YEAST	2.64	2.65
TSDDYVLR	sp|P33442|RS3A1_YEAST	1.85	1.85
EVQGSTLAQLTSK	sp|P33442|RS3A1_YEAST	2.18	2.19
ESLPLIVFLR	sp|P0CX35|RS4A_YEAST	3.45	3.31
LVYVTGGR	sp|P0CX35|RS4A_YEAST	1.87	1.87
DSLDNTFVTR	sp|P0CX35|RS4A_YEAST	2.18	2.12
LLEMSTEDFVK	sp|Q01855|RS15_YEAST	2.6	2.59
NMIIVPEMIGSVVGIYNGK	sp|Q01855|RS15_YEAST	3.52	3.5
LSEGTSFR	sp|P35997|RS27_YEAST	1.59	1.75
GSGIVASPAVK	sp|P25443|RS2_YEAST	1.88	1.92
LLQLAGVEDVYTQSNGK	sp|P25443|RS2_YEAST	2.66	2.68
VLEDMVFPTEIVGK	sp|P48164|RS7B_YEAST	3.03	2.99
DVQQIDYK	sp|P48164|RS7B_YEAST	1.7	1.78
LESFQAVYNK	sp|P48164|RS7B_YEAST	2.18	2.18
VSGVSLLALWK	sp|P0CX29|RS23A_YEAST	3.23	3.12
AAIVQIDATPFR	sp|P0CX39|RS8A_YEAST	2.67	2.65
IESSVESQFSAGR	sp|P0CX39|RS8A_YEAST	2	2.05
LAGEFGLK	sp|P05755|RS9B_YEAST	2.22	2.14
LFEGNALIR	sp|P05755|RS9B_YEAST	2.47	2.4
QIVNIPSFMVR	sp|P05755|RS9B_YEAST	2.93	2.89
LAVLSYYK	sp|P05759|RS27A_YEAST	2.41	2.35
VISEILTR	sp|P23248|RS3A2_YEAST	2.25	2.19
IGQEVDGEAVGDEFK	sp|P0CX38|RS6B_YEAST	2.2	2.25
QGVLLPTR	sp|P0CX38|RS6B_YEAST	2.15	2.07
GAIVGPDLAVLALVIVK	sp|P0CX38|RS6B_YEAST	3.74	3.83
EAAAEYAQLLAK	sp|P0CX38|RS6B_YEAST	2.44	2.42
YVSVSVLVDR	sp|Q3E792|RS25A_YEAST	2.55	2.48
VEFLEDTSR	sp|Q3E7X9|RS28A_YEAST	2.16	2.1
ENDILVLMESER	sp|Q3E7X9|RS28A_YEAST	2.89	2.81
ILEDLVFPTEIVGK	sp|P26786|RS7A_YEAST	3.22	3.16
ELAEEGYSGVEVR	sp|P05750|RS3_YEAST	2.1	2.15
INELTLLVQK	sp|P05750|RS3_YEAST	2.71	2.62
YAPGTIVLYAER	sp|P05750|RS3_YEAST	2.56	2.53
GLSAVAQAESMK	sp|P05750|RS3_YEAST	2.08	2.13
ALPDAVTIIEPK	sp|P05750|RS3_YEAST	2.71	2.68
EEEPILAPSVK	sp|P05750|RS3_YEAST	2.26	2.23
LGPISNLVK	sp|Q04947|RTN1_YEAST	2.45	2.41
LAADVPLEPESK	sp|Q04947|RTN1_YEAST	2.24	2.26
WSFEEVEVK	sp|P26783|RS5_YEAST	2.58	2.53
DASLVDYVQVR	sp|P26783|RS5_YEAST	2.58	2.52
LTNSLMMNGR	sp|P26783|RS5_YEAST	2.08	2.05
QAVDVSPLR	sp|P26783|RS5_YEAST	2.06	2.05
VNQAIALLTIGAR	sp|P26783|RS5_YEAST	2.91	2.83
TIAETLAEELINAAK	sp|P26783|RS5_YEAST	3.41	3.34
IIAAIPNPEDVVAISSR	sp|P46654|RSSA2_YEAST	3.02	3.02
FTPGSFTNYITR	sp|P46654|RSSA2_YEAST	2.64	2.64
LVIVTDPR	sp|P46654|RSSA2_YEAST	2.17	2.14
APIEIPLEK	sp|P06105|SC160_YEAST	2.49	2.45
IADISLAAFGR	sp|P39954|SAHH_YEAST	2.77	2.69
ATDVMLAGK	sp|P39954|SAHH_YEAST	1.87	1.85
VAVVAGYGDVGK	sp|P39954|SAHH_YEAST	2.09	2.11
LLFLGLDNAGK	sp|P20606|SAR1_YEAST	2.94	2.81
LVEAPVEFVR	sp|P35179|SC61G_YEAST	2.59	2.55
LIGPTSVVGR	sp|P00445|SODC_YEAST	2.26	2.24
LTVDEVVSR	sp|P38788|SSZ1_YEAST	2.14	2.15
LAAEDYIGSAVK	sp|P38788|SSZ1_YEAST	2.3	2.34
LVIPDILTR	sp|Q05506|SYRC_YEAST	2.98	2.89
APIVAYAELIAAR	sp|P46655|SYEC_YEAST	2.99	2.95
LTWLADTK	sp|P46655|SYEC_YEAST	2.41	2.28
ILPMETVIATK	sp|P26637|SYLC_YEAST	2.67	2.62
IAPELFLK	sp|P15180|SYKC_YEAST	2.7	2.59
LAMFLTDSNTIR	sp|P15180|SYKC_YEAST	2.73	2.67
MTDTIGVPIFLTR	sp|P38707|SYNC_YEAST	3.14	3.06
ILVSLDDPALK	sp|P07806|SYV_YEAST	2.67	2.63
IDGYSGPELGELMEK	sp|P38088|SYG_YEAST	2.7	2.68
LIDVAVEYGK	sp|P15019|TAL1_YEAST	2.38	2.34
LSFDTQATIEK	sp|P15019|TAL1_YEAST	2.38	2.26
VLDPVSAK	sp|P15019|TAL1_YEAST	1.84	1.86
LQETNPEEVPK	sp|P35691|TCTP_YEAST	1.74	1.89
ILAVDTVSK	sp|P23254|TKT1_YEAST	2.07	2.04
VVLVQVAVPSR	sp|Q00764|TPS1_YEAST	2.53	2.51
MIAPMIEK	sp|P22803|TRX2_YEAST	2.29	2.24
LDVDEVSDVAQK	sp|P22803|TRX2_YEAST	2.16	2.21
AEVSSMPTLIFYK	sp|P22803|TRX2_YEAST	2.93	2.88
FGTEIITETVSK	sp|P29509|TRXB1_YEAST	2.48	2.48
IEILYNTVALEAK	sp|P29509|TRXB1_YEAST	2.79	2.77
ASGAFTGENSVDQIK	sp|P00942|TPIS_YEAST	2.04	2.12
QLNAVLEEVK	sp|P00942|TPIS_YEAST	2.38	2.36
GLFIIDPK	sp|Q04120|TSA2_YEAST	2.76	2.62
TAVVDGVFDEVSLDK	sp|P34760|TSA1_YEAST	2.79	2.77
DYGVLIEEEGVALR	sp|P34760|TSA1_YEAST	2.83	2.78
LVEAFQWTDK	sp|P34760|TSA1_YEAST	2.57	2.49
LLEVAQVPK	sp|P32861|UGPA1_YEAST	2.29	2.27
LLSEEALPAIR	sp|P22203|VATE_YEAST	2.57	2.55
DGPLSTNVEAK	sp|P04840|VDAC1_YEAST	1.88	1.91
NELITSLTPGVAK	sp|P04840|VDAC1_YEAST	2.56	2.53
LPNSNVNIEFATR	sp|P04840|VDAC1_YEAST	2.42	2.44
VSDSGIVTLAYK	sp|P04840|VDAC1_YEAST	2.42	2.39
TVISQSLSK	sp|P17255|VATA_YEAST	1.84	1.87
ANELVESYR	sp|P17255|VATA_YEAST	1.9	1.9
AIVQVFEGTSGIDVK	sp|P16140|VATB_YEAST	2.74	2.73
IPVSEDMLGR	sp|P16140|VATB_YEAST	2.28	2.27
GIYPPINVLPSLSR	sp|P16140|VATB_YEAST	3.12	3.08
ISLDTELTMVR	sp|P47075|VTC4_YEAST	2.73	2.68
DILSVDYTDIMK	sp|Q12217|YB12A_YEAST	2.91	2.85
