# Supplementary material for: A rapid methods development workflow for high-throughput quantitative proteomic applications
Source: PLoS One. 2019 Feb 14;14(2):e0211582. doi: 10.1371/journal.pone.0211582 (PMC6375547; doi:10.1371/journal.pone.0211582)
Supplement: S2 Table — (XLSX) [file pone.0211582.s002.xlsx]

## Sheet: S.cerevisiae_fusion lib_120 min
Peptide Sequence	Protein Name	Predicted Retention Time	Experimental Retention Time
SIIGATSIEDFISK	sp|P38720|6PGD1_YEAST	52.73	60.28
AGAPVDALINQIVPLLEK	sp|P38720|6PGD1_YEAST	79.85	67.22
FFADAVTK	sp|P38720|6PGD1_YEAST	17.81	16.82
LPANLLQAQR	sp|P38720|6PGD1_YEAST	24.36	26.58
VDLGIGAYR	sp|P23542|AATC_YEAST	24.59	27.55
SMIEYLEATGR	sp|P19414|ACON_YEAST	33.6	39.87
IITFGELLR	sp|P52910|ACS2_YEAST	48.66	59.8
IGDYAGIK	sp|P00331|ADH2_YEAST	9.28	6.42
SISIVGSYVGNR	sp|P00331|ADH2_YEAST	28.1	32.22
EALDFFAR	sp|P00331|ADH2_YEAST	33.1	42.13
NMVSDIQEATK	sp|P07246|ADH3_YEAST	21.09	21.96
IVGLSELPK	sp|P07246|ADH3_YEAST	29.99	36.07
TPLPPAPAPK	sp|P18239|ADT2_YEAST	15.86	11.36
LLIQNQDEMLK	sp|P18239|ADT2_YEAST	29.83	33.87
IVAAEGVGSLFK	sp|P18239|ADT2_YEAST	37.62	45.64
DLTDYLMK	sp|P60010|ACT_YEAST	34.14	42.01
SYELPDGQVITIGNER	sp|P60010|ACT_YEAST	41.62	46.12
EITALAPSSMK	sp|P60010|ACT_YEAST	21.85	23.34
ILIQNQDEMIK	sp|P18238|ADT3_YEAST	29.83	33.87
VGIPAGVVNIVPGPGR	sp|P54115|ALDH6_YEAST	47.59	55.05
TVGAALTNDPR	sp|P54115|ALDH6_YEAST	8.59	3.72
ITLELGGK	sp|P54115|ALDH6_YEAST	20.52	24.63
TLPNLVNGIFK	sp|P54115|ALDH6_YEAST	50.57	60.16
IYVQEGIYDELLAAFK	sp|P54115|ALDH6_YEAST	71.95	66.79
AYLETEIK	sp|P54115|ALDH6_YEAST	15.76	14.49
ANELLINVK	sp|P00330|ADH1_YEAST	25.6	31.65
VLGIDGGEGK	sp|P00330|ADH1_YEAST	10.03	8.16
SIGGEVFIDFTK	sp|P00330|ADH1_YEAST	45.77	54.64
VVGLSTLPEIYEK	sp|P00330|ADH1_YEAST	43.67	50.61
MPQTVEWSK	sp|P38013|AHP1_YEAST	16.7	13.69
WAMVVENGIVTYAAK	sp|P38013|AHP1_YEAST	46.11	51.74
SPIILQTSNGGAAYFAGK	sp|P14540|ALF_YEAST	38.78	42.77
LLPWFDGMLEADEAYFK	sp|P14540|ALF_YEAST	76.83	67.46
ILMVGLDGAGK	sp|P11076|ARF1_YEAST	30.63	37.51
NAAWLVFANK	sp|P11076|ARF1_YEAST	38.54	47.38
NAVWLVFANK	sp|P19146|ARF2_YEAST	44.08	54.54
VLAVGDGIAR	sp|P07251|ATPA_YEAST	19.08	18.93
VVDALGNPIDGK	sp|P07251|ATPA_YEAST	22.99	24.67
AVDALVPIGR	sp|P07251|ATPA_YEAST	29.5	36.1
TAVALDTILNQK	sp|P07251|ATPA_YEAST	36.8	44.73
IGEFESSFLSYLK	sp|P07251|ATPA_YEAST	58.19	63.51
TIAMDGTEGLVR	sp|P00830|ATPB_YEAST	26.05	29.74
VLDTGGPISVPVGR	sp|P00830|ATPB_YEAST	34.03	38.05
IINVIGEPIDER	sp|P00830|ATPB_YEAST	34.72	40.86
VVDLLAPYAR	sp|P00830|ATPB_YEAST	35.87	43.87
IGLFGGAGVGK	sp|P00830|ATPB_YEAST	28.71	34.76
TVFIQELINNIAK	sp|P00830|ATPB_YEAST	65.96	66.43
FTQAGSEVSALLGR	sp|P00830|ATPB_YEAST	37.55	44.1
IPSAVGYQPTLATDMGLLQER	sp|P00830|ATPB_YEAST	55.45	59.83
NLLSVAYK	sp|P29311|BMH1_YEAST	24.35	29.12
YLAEFSSGDAR	sp|P29311|BMH1_YEAST	16.29	13.98
DSTLIMQLLR	sp|P29311|BMH1_YEAST	54.99	64.51
LLTPVPSDIDISR	sp|P07245|C1TC_YEAST	41.33	48.17
AALQTYLPK	sp|P15703|BGL2_YEAST	24.81	28.25
SVVADISDSDGK	sp|P15703|BGL2_YEAST	10.72	7.83
TIITLPEK	sp|P32582|CBS_YEAST	24.06	28.1
LSGLVTLSELLR	sp|P32582|CBS_YEAST	61.94	66.37
NAPAIIFIDEIDSIAPK	sp|P25694|CDC48_YEAST	72.5	66.84
VVSQLLTLMDGMK	sp|P25694|CDC48_YEAST	56.21	63.93
LSILNAQLR	sp|P25694|CDC48_YEAST	33.1	40.47
LGNDDEVILFR	sp|P38910|CH10_YEAST	37.35	45.45
NSGTLELTLK	sp|P47001|CIS3_YEAST	24.3	30.71
VLIEDIMSLDR	sp|P22137|CLH_YEAST	50.88	59.84
GLVWEGSVLDPEEGIR	sp|P00890|CISY1_YEAST	51.2	57.88
AIGVLPQLIIDR	sp|P00890|CISY1_YEAST	53.67	62.37
ALQLINQDDADIIGGR	sp|P17891|CLC1_YEAST	42.87	49.12
FILFGLNDAK	sp|Q03048|COFI_YEAST	47.35	58.15
IVFFTWSPDTAPVR	sp|Q03048|COFI_YEAST	56.48	62.71
LYNDIVPK	sp|P14832|CYPH_YEAST	18.92	18.84
ISVGIEDTDDLLEDIK	sp|P31373|CYS3_YEAST	55.19	61.26
ILAPLAEDK	sp|P13663|DHAS_YEAST	19.06	20.66
LGYTEPDPR	sp|P31116|DHOM_YEAST	10.38	4.53
SYIEGTAVSQADVTVFK	sp|P32471|EF1B_YEAST	40.5	44.84
AFQSAYPEFSR	sp|P32471|EF1B_YEAST	24.23	24.47
VGQSLSIVSNDELSK	sp|P38248|ECM33_YEAST	29.01	32.81
VLEELFQK	sp|P16521|EF3A_YEAST	29.01	35.33
IAILAAISAMVDAAK	sp|P16521|EF3A_YEAST	77.13	67.53
LVEDPQVIAPFLGK	sp|P16521|EF3A_YEAST	50.68	58.57
LPLQDVYK	sp|P02994|EF1A_YEAST	23.16	24.87
IGGIGTVPVGR	sp|P02994|EF1A_YEAST	23.06	24.13
QTVAVGVIK	sp|P02994|EF1A_YEAST	16.19	15.71
IAVIGPNGAGK	sp|P53978|EF3B_YEAST	13.21	9.79
DSLGALSK	sp|P53978|EF3B_YEAST	5.47	3.5
SAYLAAVPIAAILIK	sp|Q04409|EMI2_YEAST	71.42	67.02
STLTDSLVQR	sp|P32324|EF2_YEAST	18.7	18.56
FSVSPVVQVAVEVK	sp|P32324|EF2_YEAST	49.61	56.03
ISPPVVAYR	sp|P32324|EF2_YEAST	23.41	24.49
IMADDYGWDVTDAR	sp|P32324|EF2_YEAST	33.74	37.05
DSVVAAFQWATK	sp|P32324|EF2_YEAST	42.88	51.98
EGPIFGEEMR	sp|P32324|EF2_YEAST	23.13	25.93
GGGQIIPTMR	sp|P32324|EF2_YEAST	20.42	22.64
LLGSDVIEK	sp|P36008|EF1G2_YEAST	20.49	21.55
IDNLAAVFDAR	sp|P36008|EF1G2_YEAST	38.79	48.12
WFNTVAASPIVK	sp|P36008|EF1G2_YEAST	39.38	45.47
NVNDVIAPAFVK	sp|P00924|ENO1_YEAST	35.91	42.65
AVDDFLISLDGTANK	sp|P00924|ENO1_YEAST	48.84	58.43
LGANAILGVSLAASR	sp|P00924|ENO1_YEAST	45.01	53.69
TAGIQIVADDLTVTNPK	sp|P00924|ENO1_YEAST	43.69	50.62
VNQIGTLSESIK	sp|P00924|ENO1_YEAST	24.27	25.92
SGETEDTFIADLVVGLR	sp|P00924|ENO1_YEAST	65.58	66.68
GVMNAVNNVNNVIAAAFVK	sp|P00925|ENO2_YEAST	61.71	65.68
AVDDFLLSLDGTANK	sp|P00925|ENO2_YEAST	48.84	58.43
LGANAILGVSMAAAR	sp|P00925|ENO2_YEAST	42.47	50.35
TAGIQIVADDLTVTNPAR	sp|P00925|ENO2_YEAST	45.64	53.15
GATLYIPK	sp|P19097|FAS2_YEAST	19.7	22.05
LVAGQIPTGWNAK	sp|P19097|FAS2_YEAST	31.69	34.65
SEGNPVIGVFQK	sp|P19097|FAS2_YEAST	30.86	37.29
LTIPGPYAYGPR	sp|P20081|FKBP_YEAST	36.16	40.55
AIFPNTVDGDLLK	sp|P07149|FAS1_YEAST	45.54	53.35
IVDVVGTLSR	sp|P07149|FAS1_YEAST	28.35	34.14
VELDDYVGLVAK	sp|P32599|FIMB_YEAST	42.5	49.49
LATELPAWSK	sp|P12709|G6PI_YEAST	29.43	34.41
NLVNDEIIAALIELAK	sp|P12709|G6PI_YEAST	86.71	68.14
VVDPETTLFLIASK	sp|P12709|G6PI_YEAST	56.51	63.89
TFTTAETITNANTAK	sp|P12709|G6PI_YEAST	19.01	15.28
DPANLPWGSLK	sp|P00360|G3P1_YEAST	36.35	43.42
IDVAVDSTGVFK	sp|P00360|G3P1_YEAST	33.2	38.45
TASGNIIPSSTGAAK	sp|P00360|G3P1_YEAST	13.3	9.61
VLPELQGK	sp|P00360|G3P1_YEAST	13.47	11.96
VPTVDVSVVDLTVK	sp|P00360|G3P1_YEAST	47.97	56.24
LISWYDNEYGYSAR	sp|P00360|G3P1_YEAST	36.21	39.26
VVDLIEYVAK	sp|P00360|G3P1_YEAST	42.54	52
VVITAPSSTAPMFVMGVNEEK	sp|P00358|G3P2_YEAST	52.09	58.05
LVSWYDNEYGYSTR	sp|P00358|G3P2_YEAST	32.48	34.33
DPANLPWGSSNVDIAIDSTGVFK	sp|P00359|G3P3_YEAST	62.55	64.33
LWDVATGETYQR	sp|P38011|GBLP_YEAST	26.46	28.17
ASMIISGSR	sp|P38011|GBLP_YEAST	7.83	5.26
ADDDSVTIISAGNDK	sp|P38011|GBLP_YEAST	18.49	18.74
DGEIMLWNLAAK	sp|P38011|GBLP_YEAST	50.28	59.3
YWLAAATATGIK	sp|P38011|GBLP_YEAST	36.36	42.22
ISAVSTYFESFPYR	sp|P37291|GLYC_YEAST	49.24	55.76
VNPETGIIDYDTLEK	sp|P37291|GLYC_YEAST	36.83	41.52
EYQTQVLK	sp|P37291|GLYC_YEAST	7.14	4.19
SALVPGGVR	sp|P37291|GLYC_YEAST	12.17	10.56
IGAPAMTTR	sp|P37291|GLYC_YEAST	9.66	5.2
AVEFAQQVQQSLPK	sp|P37291|GLYC_YEAST	35.47	39.66
WAVATSGTR	sp|P41277|GPP1_YEAST	7.36	3.36
VVVFEDAPAGIAAGK	sp|P41277|GPP1_YEAST	35.13	40.08
IVGIATTFDLDFLK	sp|P41277|GPP1_YEAST	67.37	66.61
VLVLQLNDMK	sp|P25373|GLRX1_YEAST	38.35	47.09
VVLIVNVASK	sp|P38143|GPX2_YEAST	31.1	38.32
AGLTFPVGR	sp|P04911|H2A1_YEAST	26.93	33.06
ISELGWTPK	sp|P38625|GUAA_YEAST	24.48	26.86
DAGTIAGLNVLR	sp|P16474|GRP78_YEAST	37.42	45.72
LVLVGDGGTGK	sp|P32835|GSP1_YEAST	15.37	14.99
SMSILNSFVNDIFER	sp|P02293|H2B1_YEAST	73.14	66.69
LILPGELAK	sp|P02293|H2B1_YEAST	32.49	39.84
EIVFASPPR	sp|P00815|HIS2_YEAST	22.94	24.87
ISGLIYEEVR	sp|P02309|H4_YEAST	29.47	34.65
SFLESVIR	sp|P02309|H4_YEAST	34.65	43.04
TVTSLDVVYALK	sp|P02309|H4_YEAST	42.84	51.73
VDIIANDQGNR	sp|P10592|HSP72_YEAST	9.01	5.67
STLDPVEK	sp|P10592|HSP72_YEAST	4.95	2.29
SQVDEIVLVGGSTR	sp|P10592|HSP72_YEAST	30.48	37
LVTDYFNGK	sp|P10592|HSP72_YEAST	22.12	23.18
FELSGIPPAPR	sp|P10592|HSP72_YEAST	36.06	41.53
NQLESIAYSLK	sp|P10592|HSP72_YEAST	34.15	40.16
IINEPTAAAIAYGLDK	sp|P22202|HSP74_YEAST	41.86	47.69
QLETEPDLFIR	sp|P15108|HSC82_YEAST	38.36	45.54
AELINNLGTIAK	sp|P15108|HSC82_YEAST	33.09	39.03
SISNDWEDPLYVK	sp|P15108|HSC82_YEAST	39.6	46.09
APFDLFESK	sp|P15108|HSC82_YEAST	35.75	45.09
VFITDEAEDLIPEWLSFVK	sp|P15108|HSC82_YEAST	88.05	67.56
SVDELTSLTDYVTR	sp|P15108|HSC82_YEAST	46.14	53.95
NIYYITGESLK	sp|P15108|HSC82_YEAST	30.18	34.76
LNDAVEYVSGR	sp|P22943|HSP12_YEAST	17.6	14.38
TSGTLEMNLK	sp|P32478|HS150_YEAST	16.54	17.82
VITLPDYPGVDADNIK	sp|P15992|HSP26_YEAST	43.85	49.15
ADYANGVLTLTVPK	sp|P15992|HSP26_YEAST	41.71	49.42
GVETLAEAVAATLGPK	sp|P19882|HSP60_YEAST	60.01	65.94
NVLIEQPFGPPK	sp|P19882|HSP60_YEAST	36.65	42.69
LSGGVAVIR	sp|P19882|HSP60_YEAST	15.68	14.5
VTPSFVAFTPQER	sp|P40150|HSP76_YEAST	37.04	43.19
VIDVDGNPVIEVQYLEETK	sp|P40150|HSP76_YEAST	54.78	59.99
TFSPQEISAMVLTK	sp|P40150|HSP76_YEAST	52.24	59.58
AVITVPAYFNDAQR	sp|P40150|HSP76_YEAST	40.32	46.23
DAGAISGLNVLR	sp|P40150|HSP76_YEAST	35.19	42.78
IINEPTAAAIAYGLGAGK	sp|P40150|HSP76_YEAST	45.24	50.83
TGLDISDDAR	sp|P40150|HSP76_YEAST	12.43	10.42
FEDLNAALFK	sp|P40150|HSP76_YEAST	38.96	46.74
SQIDEVVLVGGSTR	sp|P40150|HSP76_YEAST	30.48	36.04
LLSDFFDGK	sp|P40150|HSP76_YEAST	36.48	45.25
GIDIVVNEVSNR	sp|P32589|HSP7F_YEAST	31.49	36.2
STPSVVGFGPK	sp|P32589|HSP7F_YEAST	22.14	23.01
YNIADAAR	sp|P32589|HSP7F_YEAST	7.63	3.94
IVNDVTAAGVSYGIFK	sp|P32589|HSP7F_YEAST	44.08	50.08
YEELASLGNIIR	sp|P32589|HSP7F_YEAST	45.14	53.88
FDDMELDENLLR	sp|P10081|IF4A_YEAST	43.38	50.73
TGTFSIAALQR	sp|P10081|IF4A_YEAST	31.69	37.87
APQALMLAPTR	sp|P10081|IF4A_YEAST	26.34	29.97
DAQIVVGTPGR	sp|P10081|IF4A_YEAST	15.15	11.69
ALTILTLAQK	sp|P31539|HS104_YEAST	39.59	50.1
LFSLDLAALTAGAK	sp|P31539|HS104_YEAST	60.08	65.74
IEVAEPSVR	sp|P31539|HS104_YEAST	15.75	12.58
ILDSALVTAAQLAK	sp|P31539|HS104_YEAST	45.63	53.34
ENTLLGEFDLK	sp|P11484|HSP75_YEAST	44.87	55.2
AAIEDGWVPGK	sp|P06168|ILV5_YEAST	23.6	25.25
GALDWYPIFK	sp|P06168|ILV5_YEAST	52.87	61.46
TTPSFVAFTDTER	sp|P10591|HSP71_YEAST	33.9	39.59
NFNDPEVQADMK	sp|P10591|HSP71_YEAST	18.42	15.31
ETAESYLGAK	sp|P10591|HSP71_YEAST	8.4	5.29
DAGQIVGLNVLR	sp|P0CS90|HSP77_YEAST	40.81	49.71
AQFETLTAPLVK	sp|P0CS90|HSP77_YEAST	38.44	45.41
GVLLAADLGGTNFR	sp|P17709|HXKG_YEAST	43.36	50.67
YDVVIDQK	sp|P17709|HXKG_YEAST	12.69	9.59
VSGMFLGEVLR	sp|P17709|HXKG_YEAST	45.8	56.19
ETELSLLQSLR	sp|P17709|HXKG_YEAST	44.37	54.54
LPTTPTER	sp|P17709|HXKG_YEAST	4.44	0.03
SAYLAAVPLAAILIK	sp|P17709|HXKG_YEAST	71.42	67.02
LLIVDDNGNLVSMLSR	sp|P50094|IMDH4_YEAST	58.71	63.77
INEGILQR	sp|P04806|HXKA_YEAST	13.37	10.52
LVLLELNEK	sp|P04806|HXKA_YEAST	36.76	46.18
ELMQQIENFEK	sp|P04807|HXKB_YEAST	35.8	41.57
IFTVPTETLQAVTK	sp|P04807|HXKB_YEAST	45.92	53.06
MSSGYYLGEILR	sp|P04807|HXKB_YEAST	43.84	52.89
LALMDMYK	sp|P04807|HXKB_YEAST	33.08	39.88
LSELIGAR	sp|P04807|HXKB_YEAST	14.41	13.14
EVASAALSELALGTK	sp|P40069|IMB4_YEAST	41.52	49.51
ALGIMALLDEGETDWK	sp|P00817|IPYR_YEAST	66.4	66.58
VIAIDINDPLAPK	sp|P00817|IPYR_YEAST	46.61	55.57
LNDIEDVEK	sp|P00817|IPYR_YEAST	10.42	7.27
IPAIAIIGTGTR	sp|Q07551|KAR_YEAST	38.9	47.52
MVLIGPPGAGK	sp|P07170|KAD2_YEAST	26.8	31.55
GTQLGLEAK	sp|P07170|KAD2_YEAST	7.35	5.8
VDDELLVAR	sp|P07170|KAD2_YEAST	21.03	23.38
TSIIGTIGPK	sp|P52489|KPYK2_YEAST	24.28	28
TNNPETLVALR	sp|P00549|KPYK1_YEAST	26.59	31.54
IIYVDDGVLSFQVLEVVDDK	sp|P00549|KPYK1_YEAST	72.49	66.66
GVNLPGTDVDLPALSEK	sp|P00549|KPYK1_YEAST	48.63	55.66
TANDVLTIR	sp|P00549|KPYK1_YEAST	17.29	17.99
IENQQGVNNFDEILK	sp|P00549|KPYK1_YEAST	35.92	42.08
VTDGVMVAR	sp|P00549|KPYK1_YEAST	8.05	4.45
GDLGIEIPAPEVLAVQK	sp|P00549|KPYK1_YEAST	56.72	63.5
AIIVLSTSGTTPR	sp|P00549|KPYK1_YEAST	29.37	34.55
IPVLEQELVR	sp|Q12230|LSP1_YEAST	36.84	43.98
FALIAGYGK	sp|Q12230|LSP1_YEAST	29.44	35.66
LNMAMADAR	sp|P10659|METK1_YEAST	13.45	10.82
FVIGGPQGDAGLTGR	sp|P10659|METK1_YEAST	30.83	34
AVDVTALEMVK	sp|P05694|METE_YEAST	36.03	43.2
LDEVVVITK	sp|P05694|METE_YEAST	23.69	27.22
SDDEIIEIIK	sp|P19358|METK2_YEAST	37.65	47.45
VNVFLADMK	sp|P40185|MMF1_YEAST	33.06	41.01
ETFPILVEEK	sp|P41940|MPG1_YEAST	35.95	44.29
DFLSGTVLYLNSLAK	sp|P41940|MPG1_YEAST	67.89	66.78
LATGANIVGNALIDPTAK	sp|P41940|MPG1_YEAST	42.91	49.59
LIELVSFAPFK	sp|Q12460|NOP56_YEAST	59.99	65.74
TILGATNPLGSAPGTIR	sp|P36010|NDK_YEAST	41.09	46.62
LQTISALPK	sp|P38219|OLA1_YEAST	22.04	23.65
AVLAELMGR	sp|P16387|ODPA_YEAST	30.78	38.9
AVIPPLTR	sp|Q03558|OYE2_YEAST	22.37	26.06
FFISNPDLVDR	sp|Q03558|OYE2_YEAST	39.31	45.62
IYEVEGMR	sp|P06169|PDC1_YEAST	13.96	10.76
WAGNANELNAAYAADGYAR	sp|P06169|PDC1_YEAST	32.77	33.42
LIDLTQFPAFVTPMGK	sp|P06169|PDC1_YEAST	66.46	66.82
LLTTIADAAK	sp|P06169|PDC1_YEAST	21.92	23.75
TPANAAVPASTPLK	sp|P06169|PDC1_YEAST	19.82	16.26
GLMNFVSIDAR	sp|P17967|PDI_YEAST	43.3	52.76
FGPIVSASLEK	sp|P04147|PABP_YEAST	30.94	36.17
AFVVEVMGR	sp|P16861|PFKA1_YEAST	30.82	37.26
WLATLQGVDAVK	sp|P16861|PFKA1_YEAST	38.94	45.37
VDFNVPLDGK	sp|P00560|PGK_YEAST	30.65	36.82
IVAALPTIK	sp|P00560|PGK_YEAST	31.05	37.86
YSLAPVAK	sp|P00560|PGK_YEAST	13.84	11.34
ELQSLLGK	sp|P00560|PGK_YEAST	19.43	22.59
ASAPGSVILLENLR	sp|P00560|PGK_YEAST	45.99	54.95
AAGFLLEK	sp|P00560|PGK_YEAST	20.17	23.91
VLENTEIGDSIFDK	sp|P00560|PGK_YEAST	37.61	43.89
AGAEIVPK	sp|P00560|PGK_YEAST	4.17	1.4
SEWPSLIEELLK	sp|P16862|PFKA2_YEAST	71.63	67
IEVLEQELVR	sp|P53252|PIL1_YEAST	33.85	40.04
VTAVVESPEGER	sp|P19657|PMA2_YEAST	10.36	5.3
MLTGDAVGIAK	sp|P19657|PMA2_YEAST	20.93	20.85
QLGLGTNIYNAER	sp|P19657|PMA2_YEAST	29.45	32.72
VVEILQNR	sp|P19657|PMA2_YEAST	15.64	14.75
SVEDFMAAMQR	sp|P19657|PMA2_YEAST	36.14	43.21
NLFTGWVDVK	sp|P00950|PMG1_YEAST	46.35	56.64
VYPDVLYTSK	sp|P00950|PMG1_YEAST	24.21	26.75
AIQTANIALEK	sp|P00950|PMG1_YEAST	20.48	20.17
SFDVPPPPIDASSPFSQK	sp|P00950|PMG1_YEAST	48.66	54.29
YVDPNVLPETESLALVIDR	sp|P00950|PMG1_YEAST	62.46	65.41
TLANTAVVIR	sp|P05030|PMA1_YEAST	21.71	23.17
ATAISAAELGYK	sp|P53184|PNC1_YEAST	23.54	24.65
TGLLDLAR	sp|P38009|PUR92_YEAST	29.13	37.74
VTILSDPK	sp|P38009|PUR92_YEAST	12.82	11.53
ELSASLNLPAAASFK	sp|P38009|PUR92_YEAST	45.48	52.55
IVNVNPLVSSVK	sp|P07259|PYR1_YEAST	33.42	39.3
VLYVGNLDK	sp|P32588|PUB1_YEAST	22.02	24.76
LIVEDPLLK	sp|P38972|PUR4_YEAST	38.44	47.43
LDVLDTFK	sp|P80210|PURA_YEAST	35.51	44.34
FVDESLLSTLPAGK	sp|P07257|QCR2_YEAST	44.72	51.91
IVTEAVEIEQR	sp|P09938|RIR2_YEAST	21.09	19.87
EIANLPEVK	sp|P49723|RIR4_YEAST	22.67	24.78
IMPGLAMANR	sp|P49723|RIR4_YEAST	25.14	28.03
IITEAVEIEK	sp|P49723|RIR4_YEAST	23.84	25.55
AAGLTAAYAR	sp|P40212|RL13B_YEAST	9.16	5.45
LAAIVEIIDQK	sp|P36105|RL14A_YEAST	43.05	53.63
AALTDFER	sp|P36105|RL14A_YEAST	15.19	14.28
AVGGEVGASAALAPK	sp|P0CX53|RL12A_YEAST	19.86	16.54
IGPLGLSPK	sp|P0CX53|RL12A_YEAST	24.35	27.85
QAAASVVPSASSLVITALK	sp|P0CX53|RL12A_YEAST	55.69	62.5
ETAQAINGWELTK	sp|P05740|RL17A_YEAST	29.04	33.02
FVQGLLQNAAANAEAK	sp|P05740|RL17A_YEAST	34.41	38.39
VLEQLSGQTPVQSK	sp|Q3E757|RL11B_YEAST	20.76	17.54
EDTVSWFK	sp|Q3E757|RL11B_YEAST	24.28	30.54
QNTLSLWR	sp|P54780|RL15B_YEAST	26.51	33.03
IFEGIPPPYDK	sp|P26785|RL16B_YEAST	31.02	36.11
VVVPQALR	sp|P26785|RL16B_YEAST	19.17	19.53
LSTSVGWK	sp|P26785|RL16B_YEAST	15.06	12.73
NFLETVELQVGLK	sp|P0CX43|RL1A_YEAST	57.94	63.92
YNAFIASEVLIK	sp|P0CX43|RL1A_YEAST	47.04	55.99
LLGPQLSK	sp|P0CX43|RL1A_YEAST	16.07	14.75
NWQNVGSLVVK	sp|P0CX43|RL1A_YEAST	33.26	38.27
SSMGPAFR	sp|P0CX43|RL1A_YEAST	7.69	4.53
TVVVVGTVTDDAR	sp|P0CX50|RL18B_YEAST	23.04	24.53
GQNTLILR	sp|P0CX50|RL18B_YEAST	13.68	13.47
LPTESVPEPK	sp|P0CX24|RL20B_YEAST	16.88	12.72
IFASNEVIAK	sp|P0CX24|RL20B_YEAST	20.3	19.97
VAAVETLYQDMAAR	sp|P0CX24|RL20B_YEAST	39.88	46.32
NLYIIAVK	sp|P0CX42|RL23B_YEAST	32.32	40.61
LPAASLGDMVMATVK	sp|P0CX42|RL23B_YEAST	52.31	60.39
YTLDVEAFK	sp|P0C2H7|RL27B_YEAST	33.56	40.01
SVVSTETFEQPSQR	sp|P0C2H7|RL27B_YEAST	19.92	16.38
LWTLIPEDK	sp|P02406|RL28_YEAST	39.35	49.25
ETAPVIDTLAAGYGK	sp|P02406|RL28_YEAST	36.59	42.78
IPNVPVIVK	sp|P02406|RL28_YEAST	33.47	40.01
VLLSAPLSK	sp|P53221|RL26B_YEAST	25.02	29.61
DDEVLVVR	sp|P53221|RL26B_YEAST	16.47	18.61
LAASVVGVGK	sp|P0CX82|RL19A_YEAST	14.96	12.56
LPSQVVWIR	sp|P0CX82|RL19A_YEAST	35.66	42.04
VIEQPITSETAMK	sp|P04456|RL25_YEAST	21.69	20.45
LTADYDALDIANR	sp|P04456|RL25_YEAST	33.52	37.82
IEGVATPQDAQFYLGK	sp|P05744|RL33A_YEAST	38.89	42.7
VEEMNNIIAASR	sp|O14455|RL36B_YEAST	23.78	25.39
AGMTTIVR	sp|P14126|RL3_YEAST	10.11	8.47
TVAVDSVFEQNEMIDAIAVTK	sp|P14126|RL3_YEAST	59.05	62.9
ALEEVSLK	sp|P14126|RL3_YEAST	15.12	14.45
YATASAIAATAVASLVLAR	sp|P49626|RL4B_YEAST	68.54	66.75
IPEIPLVVSTDLESIQK	sp|P49626|RL4B_YEAST	62.8	65.88
GPLVVYAEDNGIVK	sp|P49626|RL4B_YEAST	35.65	40.41
FVIWTEAAFTK	sp|P49626|RL4B_YEAST	48.28	56.75
SSVGVIINK	sp|Q02753|RL21A_YEAST	13.14	11.59
AQGVAVQLK	sp|Q02753|RL21A_YEAST	10.59	8.41
LIIIAANTPVLR	sp|P14120|RL30_YEAST	46.54	55.11
VGVVSILEAGDSDILTTLA	sp|P14120|RL30_YEAST	76.81	67.32
LAPELNQAIWK	sp|P0C2H9|RL31B_YEAST	37.35	43.46
TVAGGAYTVSTAAAATVR	sp|P0CX25|RL43A_YEAST	28.13	29.19
VPLSDNAIIEANLGK	sp|Q12213|RL7B_YEAST	38.74	43.82
QANNFLWPFK	sp|Q12213|RL7B_YEAST	49.87	60.28
TITLEVESSDTIDNVK	sp|P0CH08|RL401_YEAST	35.68	40.1
TLSDYNIQK	sp|P0CH08|RL401_YEAST	10.28	6.09
ASLVPGTVLILLAGR	sp|Q02326|RL6A_YEAST	71.28	67.06
YVIATSTK	sp|Q02326|RL6A_YEAST	4.49	1.36
VSVEGVNVEK	sp|Q02326|RL6A_YEAST	15.27	11.44
NFGIGQAVQPK	sp|P29453|RL8B_YEAST	21.43	21.04
VPPTIAQFQYTLDR	sp|P29453|RL8B_YEAST	44.44	51.12
LGTLVNQK	sp|P29453|RL8B_YEAST	4.97	1.85
TSAVAALTEVR	sp|P29453|RL8B_YEAST	24.36	28.18
GFLSDLPDFEK	sp|P05317|RLA0_YEAST	48.14	56.75
GNVGFVFTNEPLTEIK	sp|P05317|RLA0_YEAST	52	59.12
AGAVAPEDIWVR	sp|P05317|RLA0_YEAST	33.19	38.46
TSFFQALGVPTK	sp|P05317|RLA0_YEAST	45.13	55.22
GTIEIVSDVK	sp|P05317|RLA0_YEAST	22.73	25.95
GVIGVIAGGGR	sp|P0CX46|RL2B_YEAST	21.68	24.54
VFLDIGLQR	sp|P26321|RL5_YEAST	39.67	48.76
FPGWDFETEEIDPELLR	sp|P26321|RL5_YEAST	65.47	65.8
SLVDNMITGVTK	sp|P05738|RL9A_YEAST	37.47	44.53
GSSSLYTLVINDAGK	sp|P49167|RL38_YEAST	40.43	47.99
LIQSLPPTLK	sp|P49167|RL38_YEAST	30.52	35.77
TFLVANVK	sp|P38061|RL32_YEAST	22.39	26.13
FEASQVTEK	sp|P0CX85|RL35B_YEAST	4.34	0.37
AAGANVDNVWADVYAK	sp|P10622|RLA3_YEAST	37.51	42.76
LLTLTNAANVPVENIWADIFAK	sp|P05318|RLA1_YEAST	83.25	67.24
AILESVGIEIEDEK	sp|P05319|RLA2_YEAST	41.6	49.27
VSSVLSALEGK	sp|P05319|RLA2_YEAST	31.77	40.22
SVDELITEGNEK	sp|P05319|RLA2_YEAST	18.18	17.18
AVVESVGAEVDEAR	sp|P02400|RLA4_YEAST	21.29	19.74
INELLSSLEGK	sp|P02400|RLA4_YEAST	34.17	41.96
GSLEEIIAEGQK	sp|P02400|RLA4_YEAST	29.42	35.18
VVGASVVVVK	sp|P48589|RS12_YEAST	20.08	20.48
DNSQVFGVAR	sp|P39516|RS14B_YEAST	14.14	12.63
TPGPGGQAALR	sp|P39516|RS14B_YEAST	4.64	-0.34
IEDVTPVPSDSTR	sp|P39516|RS14B_YEAST	16.18	12.24
LSSESVIEQIVK	sp|P05756|RS13_YEAST	41.8	50.14
GLTPSQIGVLLR	sp|P05756|RS13_YEAST	46.15	55.73
SNGLAPEIPEDLYYLIK	sp|P05756|RS13_YEAST	67.36	66.28
TVAVLPPNWK	sp|P05756|RS13_YEAST	32.99	39
LEVPGYVDIVK	sp|P07280|RS19A_YEAST	42.1	49.58
IGIVEISPK	sp|P07280|RS19A_YEAST	26.99	32
ILTGTVVSTK	sp|P0CX48|RS11B_YEAST	15.62	13.36
LTLDFQTNK	sp|P14127|RS17B_YEAST	24.89	29.7
DQYVPEVSALDLSR	sp|P14127|RS17B_YEAST	41.64	48.03
TWETYEMR	sp|P38701|RS20_YEAST	17.49	15.49
YIDLEAPVQIVK	sp|P38701|RS20_YEAST	46.08	54.78
IVVQLNGR	sp|Q3E7Y3|RS22B_YEAST	14.71	12.96
WTANLLPAR	sp|Q3E7Y3|RS22B_YEAST	30.51	36.7
VYEPLLLVGLDK	sp|P0CX52|RS16B_YEAST	55.22	63.46
LLNTNVDGNIK	sp|P0CX55|RS18A_YEAST	19.09	17.01
IVYALTTIK	sp|P0CX55|RS18A_YEAST	29.51	35.71
AGELTQEELER	sp|P0CX55|RS18A_YEAST	12.68	8.48
IPAWFLNR	sp|P0CX55|RS18A_YEAST	39.06	46.96
LAQNDGLLK	sp|P0C0V8|RS21A_YEAST	10.79	8.91
VISNPLLAR	sp|P0CX31|RS24A_YEAST	25.91	30.78
DAVSVFGFR	sp|P0CX31|RS24A_YEAST	36.14	45.5
SVGFGLVYNSVAEAK	sp|P0CX31|RS24A_YEAST	42.72	49.52
NIVEAAAVR	sp|P39939|RS26B_YEAST	12.9	9.51
DLSEASVYPEYALPK	sp|P39939|RS26B_YEAST	40.65	45.35
TSDDYVLR	sp|P33442|RS3A1_YEAST	7.63	6.29
EVQGSTLAQLTSK	sp|P33442|RS3A1_YEAST	21.48	22.03
ESLPLIVFLR	sp|P0CX35|RS4A_YEAST	63.13	66.61
LVYVTGGR	sp|P0CX35|RS4A_YEAST	8.46	5.27
DSLDNTFVTR	sp|P0CX35|RS4A_YEAST	19.11	19.91
LLEMSTEDFVK	sp|Q01855|RS15_YEAST	37.37	43.78
NMIIVPEMIGSVVGIYNGK	sp|Q01855|RS15_YEAST	72.47	66.73
LSEGTSFR	sp|P35997|RS27_YEAST	4.06	0.74
GSGIVASPAVK	sp|P25443|RS2_YEAST	10.99	7.59
LLQLAGVEDVYTQSNGK	sp|P25443|RS2_YEAST	41.19	46.84
VLEDMVFPTEIVGK	sp|P48164|RS7B_YEAST	52.68	60.35
DVQQIDYK	sp|P48164|RS7B_YEAST	5.89	2.17
LESFQAVYNK	sp|P48164|RS7B_YEAST	20.99	20.18
VSGVSLLALWK	sp|P0CX29|RS23A_YEAST	56.28	64.6
AAIVQIDATPFR	sp|P0CX39|RS8A_YEAST	39.67	46.59
IESSVESQFSAGR	sp|P0CX39|RS8A_YEAST	17.03	12.35
LAGEFGLK	sp|P05755|RS9B_YEAST	18.85	20.1
LFEGNALIR	sp|P05755|RS9B_YEAST	29.31	34.51
QIVNIPSFMVR	sp|P05755|RS9B_YEAST	48.79	57.72
LAVLSYYK	sp|P05759|RS27A_YEAST	26.86	31.27
VISEILTR	sp|P23248|RS3A2_YEAST	21.15	23.35
IGQEVDGEAVGDEFK	sp|P0CX38|RS6B_YEAST	25.22	25.11
QGVLLPTR	sp|P0CX38|RS6B_YEAST	16.14	16.08
GAIVGPDLAVLALVIVK	sp|P0CX38|RS6B_YEAST	83.67	67.76
EAAAEYAQLLAK	sp|P0CX38|RS6B_YEAST	30.1	34.55
YVSVSVLVDR	sp|Q3E792|RS25A_YEAST	32.43	38.55
VEFLEDTSR	sp|Q3E7X9|RS28A_YEAST	17.55	17.61
ENDILVLMESER	sp|Q3E7X9|RS28A_YEAST	44.86	54.41
ILEDLVFPTEIVGK	sp|P26786|RS7A_YEAST	59.42	64.76
ELAEEGYSGVEVR	sp|P05750|RS3_YEAST	20.7	18.1
INELTLLVQK	sp|P05750|RS3_YEAST	37.28	45.73
YAPGTIVLYAER	sp|P05750|RS3_YEAST	34.15	38.6
GLSAVAQAESMK	sp|P05750|RS3_YEAST	19.33	17.84
ALPDAVTIIEPK	sp|P05750|RS3_YEAST	40.54	48.62
EEEPILAPSVK	sp|P05750|RS3_YEAST	23.17	25.8
LGPISNLVK	sp|Q04947|RTN1_YEAST	28.81	35.53
LAADVPLEPESK	sp|Q04947|RTN1_YEAST	24.45	26.76
WSFEEVEVK	sp|P26783|RS5_YEAST	34.72	40.62
DASLVDYVQVR	sp|P26783|RS5_YEAST	34.99	41.33
LTNSLMMNGR	sp|P26783|RS5_YEAST	15.91	14.16
QAVDVSPLR	sp|P26783|RS5_YEAST	15.76	14.21
VNQAIALLTIGAR	sp|P26783|RS5_YEAST	45.61	54.86
TIAETLAEELINAAK	sp|P26783|RS5_YEAST	65.9	66.73
IIAAIPNPEDVVAISSR	sp|P46654|RSSA2_YEAST	54.18	60.76
FTPGSFTNYITR	sp|P46654|RSSA2_YEAST	39.21	44.39
LVIVTDPR	sp|P46654|RSSA2_YEAST	19.51	19.86
APIEIPLEK	sp|P06105|SC160_YEAST	30.84	37.5
IADISLAAFGR	sp|P39954|SAHH_YEAST	40.72	49.08
ATDVMLAGK	sp|P39954|SAHH_YEAST	7.87	5.94
VAVVAGYGDVGK	sp|P39954|SAHH_YEAST	18.83	15.88
LLFLGLDNAGK	sp|P20606|SAR1_YEAST	44.63	55.35
LVEAPVEFVR	sp|P35179|SC61G_YEAST	34.98	41.38
LIGPTSVVGR	sp|P00445|SODC_YEAST	23.28	24.88
LTVDEVVSR	sp|P38788|SSZ1_YEAST	20	20.61
LAAEDYIGSAVK	sp|P38788|SSZ1_YEAST	27.75	30.17
LVIPDILTR	sp|Q05506|SYRC_YEAST	47.64	58.43
APIVAYAELIAAR	sp|P46655|SYEC_YEAST	50.51	58.24
LTWLADTK	sp|P46655|SYEC_YEAST	23.04	27.75
ILPMETVIATK	sp|P26637|SYLC_YEAST	37.05	44.98
IAPELFLK	sp|P15180|SYKC_YEAST	35.78	44.62
LAMFLTDSNTIR	sp|P15180|SYKC_YEAST	39.66	47.7
MTDTIGVPIFLTR	sp|P38707|SYNC_YEAST	54.76	63.06
ILVSLDDPALK	sp|P07806|SYV_YEAST	38.52	46.35
IDGYSGPELGELMEK	sp|P38088|SYG_YEAST	41.28	47.24
LIDVAVEYGK	sp|P15019|TAL1_YEAST	27.33	31.22
LSFDTQATIEK	sp|P15019|TAL1_YEAST	24.86	26.82
VLDPVSAK	sp|P15019|TAL1_YEAST	8.46	5.75
LQETNPEEVPK	sp|P35691|TCTP_YEAST	10.16	4.3
ILAVDTVSK	sp|P23254|TKT1_YEAST	15.78	14.39
VVLVQVAVPSR	sp|Q00764|TPS1_YEAST	34.23	39.63
MIAPMIEK	sp|P22803|TRX2_YEAST	22.49	25.69
LDVDEVSDVAQK	sp|P22803|TRX2_YEAST	23.33	23.67
AEVSSMPTLIFYK	sp|P22803|TRX2_YEAST	48.09	57.16
FGTEIITETVSK	sp|P29509|TRXB1_YEAST	33.13	38.06
IEILYNTVALEAK	sp|P29509|TRXB1_YEAST	44.31	50.82
ASGAFTGENSVDQIK	sp|P00942|TPIS_YEAST	19.4	16.44
QLNAVLEEVK	sp|P00942|TPIS_YEAST	27.33	33.13
GLFIIDPK	sp|Q04120|TSA2_YEAST	37.27	47.07
TAVVDGVFDEVSLDK	sp|P34760|TSA1_YEAST	44.72	52.26
DYGVLIEEEGVALR	sp|P34760|TSA1_YEAST	45.59	51.52
LVEAFQWTDK	sp|P34760|TSA1_YEAST	32.83	38.22
LLEVAQVPK	sp|P32861|UGPA1_YEAST	24.65	27.19
LLSEEALPAIR	sp|P22203|VATE_YEAST	35.52	41.51
DGPLSTNVEAK	sp|P04840|VDAC1_YEAST	11.33	7.47
NELITSLTPGVAK	sp|P04840|VDAC1_YEAST	34.96	41.33
LPNSNVNIEFATR	sp|P04840|VDAC1_YEAST	32.02	35.33
VSDSGIVTLAYK	sp|P04840|VDAC1_YEAST	29.29	34.07
TVISQSLSK	sp|P17255|VATA_YEAST	8.41	5.62
ANELVESYR	sp|P17255|VATA_YEAST	10.22	6.65
AIVQVFEGTSGIDVK	sp|P16140|VATB_YEAST	43.25	49.79
IPVSEDMLGR	sp|P16140|VATB_YEAST	24.87	27.11
GIYPPINVLPSLSR	sp|P16140|VATB_YEAST	55.96	62.8
ISLDTELTMVR	sp|P47075|VTC4_YEAST	40.9	48.76
DILSVDYTDIMK	sp|Q12217|YB12A_YEAST	48.83	56.81

## Sheet: S.cerevisiae_fusion lib_20 min
Peptide Sequence	Protein Name	Predicted Retention Time	Experimental Retention Time
SIIGATSIEDFISK	sp|P38720|6PGD1_YEAST	11.64	13.05
AGAPVDALINQIVPLLEK	sp|P38720|6PGD1_YEAST	16.57	14.28
FFADAVTK	sp|P38720|6PGD1_YEAST	5.61	5.33
LPANLLQAQR	sp|P38720|6PGD1_YEAST	6.76	7.07
VDLGIGAYR	sp|P23542|AATC_YEAST	6.83	7.24
SMIEYLEATGR	sp|P19414|ACON_YEAST	8.44	9.43
IITFGELLR	sp|P52910|ACS2_YEAST	11.39	12.96
IGDYAGIK	sp|P00331|ADH2_YEAST	3.9	3.49
SISIVGSYVGNR	sp|P00331|ADH2_YEAST	7.3	8.07
EALDFFAR	sp|P00331|ADH2_YEAST	8.58	9.83
NMVSDIQEATK	sp|P07246|ADH3_YEAST	5.99	6.25
IVGLSELPK	sp|P07246|ADH3_YEAST	7.76	8.75
TPLPPAPAPK	sp|P18239|ADT2_YEAST	4.94	4.36
LLIQNQDEMLK	sp|P18239|ADT2_YEAST	7.59	8.36
IVAAEGVGSLFK	sp|P18239|ADT2_YEAST	9.08	10.45
DLTDYLMK	sp|P60010|ACT_YEAST	8.74	9.8
SYELPDGQVITIGNER	sp|P60010|ACT_YEAST	9.58	10.54
EITALAPSSMK	sp|P60010|ACT_YEAST	6.21	6.49
ILIQNQDEMIK	sp|P18238|ADT3_YEAST	7.59	8.36
VGIPAGVVNIVPGPGR	sp|P54115|ALDH6_YEAST	10.67	12.12
TVGAALTNDPR	sp|P54115|ALDH6_YEAST	3.73	3.01
ITLELGGK	sp|P54115|ALDH6_YEAST	6.3	6.72
TLPNLVNGIFK	sp|P54115|ALDH6_YEAST	11.42	13.03
IYVQEGIYDELLAAFK	sp|P54115|ALDH6_YEAST	15.16	14.2
AYLETEIK	sp|P54115|ALDH6_YEAST	5.06	4.92
ANELLINVK	sp|P00330|ADH1_YEAST	7.14	7.97
VLGIDGGEGK	sp|P00330|ADH1_YEAST	4.26	3.8
SIGGEVFIDFTK	sp|P00330|ADH1_YEAST	10.61	12.05
VVGLSTLPEIYEK	sp|P00330|ADH1_YEAST	10.07	11.33
MPQTVEWSK	sp|P38013|AHP1_YEAST	5.3	4.78
WAMVVENGIVTYAAK	sp|P38013|AHP1_YEAST	10.46	11.53
SPIILQTSNGGAAYFAGK	sp|P14540|ALF_YEAST	9.05	9.94
LLPWFDGMLEADEAYFK	sp|P14540|ALF_YEAST	15.97	14.32
ILMVGLDGAGK	sp|P11076|ARF1_YEAST	7.94	9.01
NAAWLVFANK	sp|P11076|ARF1_YEAST	9.58	10.76
NAVWLVFANK	sp|P19146|ARF2_YEAST	10.61	12.03
VLAVGDGIAR	sp|P07251|ATPA_YEAST	5.76	5.71
VVDALGNPIDGK	sp|P07251|ATPA_YEAST	6.37	6.73
AVDALVPIGR	sp|P07251|ATPA_YEAST	7.81	8.76
TAVALDTILNQK	sp|P07251|ATPA_YEAST	9.01	10.29
IGEFESSFLSYLK	sp|P07251|ATPA_YEAST	12.71	13.62
TIAMDGTEGLVR	sp|P00830|ATPB_YEAST	6.91	7.63
VLDTGGPISVPVGR	sp|P00830|ATPB_YEAST	8.23	9.1
IINVIGEPIDER	sp|P00830|ATPB_YEAST	8.4	9.6
VVDLLAPYAR	sp|P00830|ATPB_YEAST	9	10.14
IGLFGGAGVGK	sp|P00830|ATPB_YEAST	7.75	8.52
TVFIQELINNIAK	sp|P00830|ATPB_YEAST	14.31	14.14
FTQAGSEVSALLGR	sp|P00830|ATPB_YEAST	9	10.18
IPSAVGYQPTLATDMGLLQER	sp|P00830|ATPB_YEAST	11.84	12.97
NLLSVAYK	sp|P29311|BMH1_YEAST	6.89	7.52
YLAEFSSGDAR	sp|P29311|BMH1_YEAST	5.25	4.83
DSTLIMQLLR	sp|P29311|BMH1_YEAST	12.5	13.8
LLTPVPSDIDISR	sp|P07245|C1TC_YEAST	9.62	10.9
AALQTYLPK	sp|P15703|BGL2_YEAST	6.82	7.36
SVVADISDSDGK	sp|P15703|BGL2_YEAST	4.07	3.74
TIITLPEK	sp|P32582|CBS_YEAST	6.77	7.34
LSGLVTLSELLR	sp|P32582|CBS_YEAST	13.55	14.13
NAPAIIFIDEIDSIAPK	sp|P25694|CDC48_YEAST	15.27	14.21
VVSQLLTLMDGMK	sp|P25694|CDC48_YEAST	12.49	13.7
LSILNAQLR	sp|P25694|CDC48_YEAST	8.39	9.53
LGNDDEVILFR	sp|P38910|CH10_YEAST	9.22	10.42
NSGTLELTLK	sp|P47001|CIS3_YEAST	6.92	7.8
VLIEDIMSLDR	sp|P22137|CLH_YEAST	11.49	12.97
GLVWEGSVLDPEEGIR	sp|P00890|CISY1_YEAST	11.23	12.62
AIGVLPQLIIDR	sp|P00890|CISY1_YEAST	12.05	13.42
ALQLINQDDADIIGGR	sp|P17891|CLC1_YEAST	9.76	11.07
FILFGLNDAK	sp|Q03048|COFI_YEAST	11.14	12.67
IVFFTWSPDTAPVR	sp|Q03048|COFI_YEAST	12.42	13.48
LYNDIVPK	sp|P14832|CYPH_YEAST	5.74	5.69
ISVGIEDTDDLLEDIK	sp|P31373|CYS3_YEAST	11.95	13.22
ILAPLAEDK	sp|P13663|DHAS_YEAST	5.81	6.01
LGYTEPDPR	sp|P31116|DHOM_YEAST	3.85	3.15
SYIEGTAVSQADVTVFK	sp|P32471|EF1B_YEAST	9.25	10.31
AFQSAYPEFSR	sp|P32471|EF1B_YEAST	6.61	6.69
VGQSLSIVSNDELSK	sp|P38248|ECM33_YEAST	7.37	8.17
VLEELFQK	sp|P16521|EF3A_YEAST	7.65	8.62
IAILAAISAMVDAAK	sp|P16521|EF3A_YEAST	16.38	14.33
LVEDPQVIAPFLGK	sp|P16521|EF3A_YEAST	11.39	12.75
LPLQDVYK	sp|P02994|EF1A_YEAST	6.52	6.76
IGGIGTVPVGR	sp|P02994|EF1A_YEAST	6.39	6.63
QTVAVGVIK	sp|P02994|EF1A_YEAST	5.3	5.14
IAVIGPNGAGK	sp|P53978|EF3B_YEAST	4.55	4.09
DSLGALSK	sp|P53978|EF3B_YEAST	3.39	2.97
SAYLAAVPIAAILIK	sp|Q04409|EMI2_YEAST	15.29	14.24
STLTDSLVQR	sp|P32324|EF2_YEAST	5.72	5.64
FSVSPVVQVAVEVK	sp|P32324|EF2_YEAST	11.17	12.29
ISPPVVAYR	sp|P32324|EF2_YEAST	6.42	6.7
IMADDYGWDVTDAR	sp|P32324|EF2_YEAST	8.22	8.92
DSVVAAFQWATK	sp|P32324|EF2_YEAST	10.2	11.58
EGPIFGEEMR	sp|P32324|EF2_YEAST	6.66	6.95
GGGQIIPTMR	sp|P32324|EF2_YEAST	6.09	6.37
LLGSDVIEK	sp|P36008|EF1G2_YEAST	5.9	6.17
IDNLAAVFDAR	sp|P36008|EF1G2_YEAST	9.49	10.89
WFNTVAASPIVK	sp|P36008|EF1G2_YEAST	9.27	10.42
NVNDVIAPAFVK	sp|P00924|ENO1_YEAST	8.8	9.92
AVDDFLISLDGTANK	sp|P00924|ENO1_YEAST	11.17	12.72
LGANAILGVSLAASR	sp|P00924|ENO1_YEAST	10.33	11.88
TAGIQIVADDLTVTNPK	sp|P00924|ENO1_YEAST	9.85	11.33
VNQIGTLSESIK	sp|P00924|ENO1_YEAST	6.57	6.95
SGETEDTFIADLVVGLR	sp|P00924|ENO1_YEAST	14.24	14.18
GVMNAVNNVNNVIAAAFVK	sp|P00925|ENO2_YEAST	13.17	14.01
AVDDFLLSLDGTANK	sp|P00925|ENO2_YEAST	11.17	12.72
LGANAILGVSMAAAR	sp|P00925|ENO2_YEAST	9.83	11.29
TAGIQIVADDLTVTNPAR	sp|P00925|ENO2_YEAST	10.22	11.78
GATLYIPK	sp|P19097|FAS2_YEAST	6.04	6.26
LVAGQIPTGWNAK	sp|P19097|FAS2_YEAST	7.83	8.5
SEGNPVIGVFQK	sp|P19097|FAS2_YEAST	7.87	8.97
LTIPGPYAYGPR	sp|P20081|FKBP_YEAST	8.71	9.55
AIFPNTVDGDLLK	sp|P07149|FAS1_YEAST	10.38	11.82
IVDVVGTLSR	sp|P07149|FAS1_YEAST	7.53	8.41
VELDDYVGLVAK	sp|P32599|FIMB_YEAST	9.82	11.13
LATELPAWSK	sp|P12709|G6PI_YEAST	7.69	8.46
NLVNDEIIAALIELAK	sp|P12709|G6PI_YEAST	17.84	14.44
VVDPETTLFLIASK	sp|P12709|G6PI_YEAST	12.57	13.69
TFTTAETITNANTAK	sp|P12709|G6PI_YEAST	5.41	5.06
DPANLPWGSLK	sp|P00360|G3P1_YEAST	9.03	10.05
IDVAVDSTGVFK	sp|P00360|G3P1_YEAST	8.18	9.17
TASGNIIPSSTGAAK	sp|P00360|G3P1_YEAST	4.53	4.05
VLPELQGK	sp|P00360|G3P1_YEAST	4.89	4.47
VPTVDVSVVDLTVK	sp|P00360|G3P1_YEAST	10.74	12.33
LISWYDNEYGYSAR	sp|P00360|G3P1_YEAST	8.63	9.32
VVDLIEYVAK	sp|P00360|G3P1_YEAST	10.1	11.58
VVITAPSSTAPMFVMGVNEEK	sp|P00358|G3P2_YEAST	11.32	12.65
LVSWYDNEYGYSTR	sp|P00358|G3P2_YEAST	7.97	8.44
DPANLPWGSSNVDIAIDSTGVFK	sp|P00359|G3P3_YEAST	13.11	13.77
LWDVATGETYQR	sp|P38011|GBLP_YEAST	7.01	7.35
ASMIISGSR	sp|P38011|GBLP_YEAST	3.71	3.28
ADDDSVTIISAGNDK	sp|P38011|GBLP_YEAST	5.59	5.67
DGEIMLWNLAAK	sp|P38011|GBLP_YEAST	11.52	12.87
YWLAAATATGIK	sp|P38011|GBLP_YEAST	8.89	9.84
ISAVSTYFESFPYR	sp|P37291|GLYC_YEAST	11	12.25
VNPETGIIDYDTLEK	sp|P37291|GLYC_YEAST	8.7	9.72
EYQTQVLK	sp|P37291|GLYC_YEAST	3.62	3.09
SALVPGGVR	sp|P37291|GLYC_YEAST	4.56	4.22
IGAPAMTTR	sp|P37291|GLYC_YEAST	3.9	3.27
AVEFAQQVQQSLPK	sp|P37291|GLYC_YEAST	8.38	9.39
WAVATSGTR	sp|P41277|GPP1_YEAST	3.7	2.94
VVVFEDAPAGIAAGK	sp|P41277|GPP1_YEAST	8.38	9.46
IVGIATTFDLDFLK	sp|P41277|GPP1_YEAST	14.37	14.17
VLVLQLNDMK	sp|P25373|GLRX1_YEAST	9.27	10.71
VVLIVNVASK	sp|P38143|GPX2_YEAST	8.04	9.15
AGLTFPVGR	sp|P04911|H2A1_YEAST	7.43	8.22
ISELGWTPK	sp|P38625|GUAA_YEAST	6.81	7.11
DAGTIAGLNVLR	sp|P16474|GRP78_YEAST	9.19	10.46
LVLVGDGGTGK	sp|P32835|GSP1_YEAST	5.22	5.01
SMSILNSFVNDIFER	sp|P02293|H2B1_YEAST	15.43	14.19
LILPGELAK	sp|P02293|H2B1_YEAST	8.37	9.42
EIVFASPPR	sp|P00815|HIS2_YEAST	6.53	6.76
ISGLIYEEVR	sp|P02309|H4_YEAST	7.59	8.5
SFLESVIR	sp|P02309|H4_YEAST	8.82	9.99
TVTSLDVVYALK	sp|P02309|H4_YEAST	10.07	11.53
VDIIANDQGNR	sp|P10592|HSP72_YEAST	3.84	3.35
STLDPVEK	sp|P10592|HSP72_YEAST	3.1	2.75
SQVDEIVLVGGSTR	sp|P10592|HSP72_YEAST	7.86	8.92
LVTDYFNGK	sp|P10592|HSP72_YEAST	6.38	6.46
FELSGIPPAPR	sp|P10592|HSP72_YEAST	8.65	9.72
NQLESIAYSLK	sp|P10592|HSP72_YEAST	8.42	9.48
IINEPTAAAIAYGLDK	sp|P22202|HSP74_YEAST	9.67	10.81
QLETEPDLFIR	sp|P15108|HSC82_YEAST	9.26	10.43
AELINNLGTIAK	sp|P15108|HSC82_YEAST	8.23	9.28
SISNDWEDPLYVK	sp|P15108|HSC82_YEAST	9.34	10.53
APFDLFESK	sp|P15108|HSC82_YEAST	9.14	10.35
VFITDEAEDLIPEWLSFVK	sp|P15108|HSC82_YEAST	17.75	14.34
SVDELTSLTDYVTR	sp|P15108|HSC82_YEAST	10.41	11.92
NIYYITGESLK	sp|P15108|HSC82_YEAST	7.73	8.52
LNDAVEYVSGR	sp|P22943|HSP12_YEAST	5.31	4.9
TSGTLEMNLK	sp|P32478|HS150_YEAST	5.44	5.51
VITLPDYPGVDADNIK	sp|P15992|HSP26_YEAST	9.87	11.07
ADYANGVLTLTVPK	sp|P15992|HSP26_YEAST	9.61	11.12
GVETLAEAVAATLGPK	sp|P19882|HSP60_YEAST	13.25	14.05
NVLIEQPFGPPK	sp|P19882|HSP60_YEAST	8.77	9.93
LSGGVAVIR	sp|P19882|HSP60_YEAST	5.2	4.92
VTPSFVAFTPQER	sp|P40150|HSP76_YEAST	8.87	10.01
VIDVDGNPVIEVQYLEETK	sp|P40150|HSP76_YEAST	11.79	13
TFSPQEISAMVLTK	sp|P40150|HSP76_YEAST	11.54	12.92
AVITVPAYFNDAQR	sp|P40150|HSP76_YEAST	9.44	10.55
DAGAISGLNVLR	sp|P40150|HSP76_YEAST	8.75	9.94
IINEPTAAAIAYGLGAGK	sp|P40150|HSP76_YEAST	10.21	11.37
TGLDISDDAR	sp|P40150|HSP76_YEAST	4.59	4.2
FEDLNAALFK	sp|P40150|HSP76_YEAST	9.41	10.64
SQIDEVVLVGGSTR	sp|P40150|HSP76_YEAST	7.86	8.74
LLSDFFDGK	sp|P40150|HSP76_YEAST	9.21	10.38
GIDIVVNEVSNR	sp|P32589|HSP7F_YEAST	7.89	8.77
STPSVVGFGPK	sp|P32589|HSP7F_YEAST	6.29	6.43
YNIADAAR	sp|P32589|HSP7F_YEAST	3.58	3.05
IVNDVTAAGVSYGIFK	sp|P32589|HSP7F_YEAST	10.02	11.24
YEELASLGNIIR	sp|P32589|HSP7F_YEAST	10.37	11.91
FDDMELDENLLR	sp|P10081|IF4A_YEAST	10.08	11.35
TGTFSIAALQR	sp|P10081|IF4A_YEAST	8.06	9.07
APQALMLAPTR	sp|P10081|IF4A_YEAST	7.18	7.67
DAQIVVGTPGR	sp|P10081|IF4A_YEAST	4.86	4.42
ALTILTLAQK	sp|P31539|HS104_YEAST	9.62	11.24
LFSLDLAALTAGAK	sp|P31539|HS104_YEAST	13.18	14.02
IEVAEPSVR	sp|P31539|HS104_YEAST	4.95	4.58
ILDSALVTAAQLAK	sp|P31539|HS104_YEAST	10.42	11.82
ENTLLGEFDLK	sp|P11484|HSP75_YEAST	10.41	12.15
AAIEDGWVPGK	sp|P06168|ILV5_YEAST	6.6	6.83
GALDWYPIFK	sp|P06168|ILV5_YEAST	12.02	13.26
TTPSFVAFTDTER	sp|P10591|HSP71_YEAST	8.44	9.38
NFNDPEVQADMK	sp|P10591|HSP71_YEAST	5.35	5.07
ETAESYLGAK	sp|P10591|HSP71_YEAST	3.84	3.29
DAGQIVGLNVLR	sp|P0CS90|HSP77_YEAST	9.8	11.17
AQFETLTAPLVK	sp|P0CS90|HSP77_YEAST	9.19	10.41
GVLLAADLGGTNFR	sp|P17709|HXKG_YEAST	10.07	11.34
YDVVIDQK	sp|P17709|HXKG_YEAST	4.48	4.05
VSGMFLGEVLR	sp|P17709|HXKG_YEAST	10.69	12.32
ETELSLLQSLR	sp|P17709|HXKG_YEAST	10.44	12.03
LPTTPTER	sp|P17709|HXKG_YEAST	2.92	2.35
SAYLAAVPLAAILIK	sp|P17709|HXKG_YEAST	15.29	14.24
LLIVDDNGNLVSMLSR	sp|P50094|IMDH4_YEAST	12.72	13.67
INEGILQR	sp|P04806|HXKA_YEAST	4.62	4.22
LVLLELNEK	sp|P04806|HXKA_YEAST	9.19	10.55
ELMQQIENFEK	sp|P04807|HXKB_YEAST	8.57	9.73
IFTVPTETLQAVTK	sp|P04807|HXKB_YEAST	10.33	11.77
MSSGYYLGEILR	sp|P04807|HXKB_YEAST	10.29	11.74
LALMDMYK	sp|P04807|HXKB_YEAST	8.49	9.43
LSELIGAR	sp|P04807|HXKB_YEAST	5.05	4.68
EVASAALSELALGTK	sp|P40069|IMB4_YEAST	9.76	11.14
ALGIMALLDEGETDWK	sp|P00817|IPYR_YEAST	14.26	14.17
VIAIDINDPLAPK	sp|P00817|IPYR_YEAST	10.64	12.21
LNDIEDVEK	sp|P00817|IPYR_YEAST	3.93	3.64
IPAIAIIGTGTR	sp|Q07551|KAR_YEAST	9.44	10.78
MVLIGPPGAGK	sp|P07170|KAD2_YEAST	7.22	7.95
GTQLGLEAK	sp|P07170|KAD2_YEAST	3.63	3.38
VDDELLVAR	sp|P07170|KAD2_YEAST	6.25	6.5
TSIIGTIGPK	sp|P52489|KPYK2_YEAST	6.81	7.32
TNNPETLVALR	sp|P00549|KPYK1_YEAST	7.03	7.95
IIYVDDGVLSFQVLEVVDDK	sp|P00549|KPYK1_YEAST	15.11	14.18
GVNLPGTDVDLPALSEK	sp|P00549|KPYK1_YEAST	10.68	12.23
TANDVLTIR	sp|P00549|KPYK1_YEAST	5.6	5.54
IENQQGVNNFDEILK	sp|P00549|KPYK1_YEAST	8.68	9.82
VTDGVMVAR	sp|P00549|KPYK1_YEAST	3.74	3.14
GDLGIEIPAPEVLAVQK	sp|P00549|KPYK1_YEAST	12.26	13.62
AIIVLSTSGTTPR	sp|P00549|KPYK1_YEAST	7.48	8.48
IPVLEQELVR	sp|Q12230|LSP1_YEAST	8.9	10.15
FALIAGYGK	sp|Q12230|LSP1_YEAST	7.84	8.68
LNMAMADAR	sp|P10659|METK1_YEAST	4.74	4.27
FVIGGPQGDAGLTGR	sp|P10659|METK1_YEAST	7.72	8.38
AVDVTALEMVK	sp|P05694|METE_YEAST	8.79	10.02
LDEVVVITK	sp|P05694|METE_YEAST	6.66	7.18
SDDEIIEIIK	sp|P19358|METK2_YEAST	9.3	10.77
VNVFLADMK	sp|P40185|MMF1_YEAST	8.41	9.63
ETFPILVEEK	sp|P41940|MPG1_YEAST	8.98	10.21
DFLSGTVLYLNSLAK	sp|P41940|MPG1_YEAST	14.51	14.2
LATGANIVGNALIDPTAK	sp|P41940|MPG1_YEAST	9.71	11.15
LIELVSFAPFK	sp|Q12460|NOP56_YEAST	13.16	14.02
TILGATNPLGSAPGTIR	sp|P36010|NDK_YEAST	9.39	10.62
LQTISALPK	sp|P38219|OLA1_YEAST	6.27	6.55
AVLAELMGR	sp|P16387|ODPA_YEAST	8.21	9.25
AVIPPLTR	sp|Q03558|OYE2_YEAST	6.41	6.97
FFISNPDLVDR	sp|Q03558|OYE2_YEAST	9.34	10.45
IYEVEGMR	sp|P06169|PDC1_YEAST	4.8	4.26
WAGNANELNAAYAADGYAR	sp|P06169|PDC1_YEAST	7.76	8.28
LIDLTQFPAFVTPMGK	sp|P06169|PDC1_YEAST	14.14	14.21
LLTTIADAAK	sp|P06169|PDC1_YEAST	6.18	6.56
TPANAAVPASTPLK	sp|P06169|PDC1_YEAST	5.55	5.23
GLMNFVSIDAR	sp|P17967|PDI_YEAST	10.22	11.71
FGPIVSASLEK	sp|P04147|PABP_YEAST	7.89	8.77
AFVVEVMGR	sp|P16861|PFKA1_YEAST	7.96	8.96
WLATLQGVDAVK	sp|P16861|PFKA1_YEAST	9.3	10.4
VDFNVPLDGK	sp|P00560|PGK_YEAST	7.91	8.88
IVAALPTIK	sp|P00560|PGK_YEAST	7.98	9.07
YSLAPVAK	sp|P00560|PGK_YEAST	4.83	4.36
ELQSLLGK	sp|P00560|PGK_YEAST	6.12	6.36
ASAPGSVILLENLR	sp|P00560|PGK_YEAST	10.6	12.1
AAGFLLEK	sp|P00560|PGK_YEAST	6.39	6.59
VLENTEIGDSIFDK	sp|P00560|PGK_YEAST	8.95	10.14
AGAEIVPK	sp|P00560|PGK_YEAST	3	2.6
SEWPSLIEELLK	sp|P16862|PFKA2_YEAST	15.28	14.24
IEVLEQELVR	sp|P53252|PIL1_YEAST	8.3	9.45
VTAVVESPEGER	sp|P19657|PMA2_YEAST	3.93	3.29
MLTGDAVGIAK	sp|P19657|PMA2_YEAST	5.99	6.05
QLGLGTNIYNAER	sp|P19657|PMA2_YEAST	7.43	8.16
VVEILQNR	sp|P19657|PMA2_YEAST	5.3	4.97
SVEDFMAAMQR	sp|P19657|PMA2_YEAST	8.99	10.02
NLFTGWVDVK	sp|P00950|PMG1_YEAST	10.77	12.4
VYPDVLYTSK	sp|P00950|PMG1_YEAST	6.64	7.1
AIQTANIALEK	sp|P00950|PMG1_YEAST	5.89	5.93
SFDVPPPPIDASSPFSQK	sp|P00950|PMG1_YEAST	10.63	11.98
YVDPNVLPETESLALVIDR	sp|P00950|PMG1_YEAST	13.29	13.96
TLANTAVVIR	sp|P05030|PMA1_YEAST	6.19	6.46
ATAISAAELGYK	sp|P53184|PNC1_YEAST	6.43	6.72
TGLLDLAR	sp|P38009|PUR92_YEAST	8.05	9.05
VTILSDPK	sp|P38009|PUR92_YEAST	4.74	4.39
ELSASLNLPAAASFK	sp|P38009|PUR92_YEAST	10.25	11.68
IVNVNPLVSSVK	sp|P07259|PYR1_YEAST	8.3	9.32
VLYVGNLDK	sp|P32588|PUB1_YEAST	6.35	6.74
LIVEDPLLK	sp|P38972|PUR4_YEAST	9.3	10.77
LDVLDTFK	sp|P80210|PURA_YEAST	8.99	10.22
FVDESLLSTLPAGK	sp|P07257|QCR2_YEAST	10.12	11.56
IVTEAVEIEQR	sp|P09938|RIR2_YEAST	5.9	5.87
EIANLPEVK	sp|P49723|RIR4_YEAST	6.24	6.75
IMPGLAMANR	sp|P49723|RIR4_YEAST	6.83	7.32
IITEAVEIEK	sp|P49723|RIR4_YEAST	6.45	6.88
AAGLTAAYAR	sp|P40212|RL13B_YEAST	3.99	3.32
LAAIVEIIDQK	sp|P36105|RL14A_YEAST	10.17	11.87
AALTDFER	sp|P36105|RL14A_YEAST	5.21	4.88
AVGGEVGASAALAPK	sp|P0CX53|RL12A_YEAST	5.63	5.28
IGPLGLSPK	sp|P0CX53|RL12A_YEAST	6.76	7.29
QAAASVVPSASSLVITALK	sp|P0CX53|RL12A_YEAST	12.13	13.44
ETAQAINGWELTK	sp|P05740|RL17A_YEAST	7.4	8.21
FVQGLLQNAAANAEAK	sp|P05740|RL17A_YEAST	8.27	9.16
VLEQLSGQTPVQSK	sp|Q3E757|RL11B_YEAST	5.68	5.46
EDTVSWFK	sp|Q3E757|RL11B_YEAST	7.13	7.77
QNTLSLWR	sp|P54780|RL15B_YEAST	7.35	8.21
IFEGIPPPYDK	sp|P26785|RL16B_YEAST	8.05	8.76
VVVPQALR	sp|P26785|RL16B_YEAST	5.72	5.81
LSTSVGWK	sp|P26785|RL16B_YEAST	5.06	4.61
NFLETVELQVGLK	sp|P0CX43|RL1A_YEAST	12.65	13.69
YNAFIASEVLIK	sp|P0CX43|RL1A_YEAST	10.73	12.29
LLGPQLSK	sp|P0CX43|RL1A_YEAST	5.3	4.97
NWQNVGSLVVK	sp|P0CX43|RL1A_YEAST	8.24	9.14
SSMGPAFR	sp|P0CX43|RL1A_YEAST	3.81	3.15
TVVVVGTVTDDAR	sp|P0CX50|RL18B_YEAST	6.29	6.7
GQNTLILR	sp|P0CX50|RL18B_YEAST	5.08	4.74
LPTESVPEPK	sp|P0CX24|RL20B_YEAST	5.03	4.61
IFASNEVIAK	sp|P0CX24|RL20B_YEAST	5.88	5.89
VAAVETLYQDMAAR	sp|P0CX24|RL20B_YEAST	9.38	10.57
NLYIIAVK	sp|P0CX42|RL23B_YEAST	8.32	9.56
LPAASLGDMVMATVK	sp|P0CX42|RL23B_YEAST	11.59	13.07
YTLDVEAFK	sp|P0C2H7|RL27B_YEAST	8.38	9.45
SVVSTETFEQPSQR	sp|P0C2H7|RL27B_YEAST	5.56	5.25
LWTLIPEDK	sp|P02406|RL28_YEAST	9.72	11.09
ETAPVIDTLAAGYGK	sp|P02406|RL28_YEAST	8.86	9.94
IPNVPVIVK	sp|P02406|RL28_YEAST	8.35	9.45
VLLSAPLSK	sp|P53221|RL26B_YEAST	6.97	7.6
DDEVLVVR	sp|P53221|RL26B_YEAST	5.58	5.65
LAASVVGVGK	sp|P0CX82|RL19A_YEAST	4.97	4.58
LPSQVVWIR	sp|P0CX82|RL19A_YEAST	8.86	9.81
VIEQPITSETAMK	sp|P04456|RL25_YEAST	5.92	5.98
LTADYDALDIANR	sp|P04456|RL25_YEAST	8.05	9.06
IEGVATPQDAQFYLGK	sp|P05744|RL33A_YEAST	8.93	9.93
VEEMNNIIAASR	sp|O14455|RL36B_YEAST	6.5	6.85
AGMTTIVR	sp|P14126|RL3_YEAST	4.22	3.85
TVAVDSVFEQNEMIDAIAVTK	sp|P14126|RL3_YEAST	12.56	13.51
ALEEVSLK	sp|P14126|RL3_YEAST	4.99	4.91
YATASAIAATAVASLVLAR	sp|P49626|RL4B_YEAST	14.7	14.2
IPEIPLVVSTDLESIQK	sp|P49626|RL4B_YEAST	13.45	14.04
GPLVVYAEDNGIVK	sp|P49626|RL4B_YEAST	8.58	9.52
FVIWTEAAFTK	sp|P49626|RL4B_YEAST	11.09	12.42
SSVGVIINK	sp|Q02753|RL21A_YEAST	4.64	4.4
AQGVAVQLK	sp|Q02753|RL21A_YEAST	4.16	3.84
LIIIAANTPVLR	sp|P14120|RL30_YEAST	10.64	12.13
VGVVSILEAGDSDILTTLA	sp|P14120|RL30_YEAST	15.98	14.3
LAPELNQAIWK	sp|P0C2H9|RL31B_YEAST	8.97	10.06
TVAGGAYTVSTAAAATVR	sp|P0CX25|RL43A_YEAST	6.99	7.53
VPLSDNAIIEANLGK	sp|Q12213|RL7B_YEAST	9.07	10.13
QANNFLWPFK	sp|Q12213|RL7B_YEAST	11.55	13.05
TITLEVESSDTIDNVK	sp|P0CH08|RL401_YEAST	8.4	9.47
TLSDYNIQK	sp|P0CH08|RL401_YEAST	4.07	3.43
ASLVPGTVLILLAGR	sp|Q02326|RL6A_YEAST	15.31	14.25
YVIATSTK	sp|Q02326|RL6A_YEAST	3.11	2.59
VSVEGVNVEK	sp|Q02326|RL6A_YEAST	4.82	4.38
NFGIGQAVQPK	sp|P29453|RL8B_YEAST	6.11	6.08
VPPTIAQFQYTLDR	sp|P29453|RL8B_YEAST	10.21	11.42
LGTLVNQK	sp|P29453|RL8B_YEAST	3.24	2.68
TSAVAALTEVR	sp|P29453|RL8B_YEAST	6.75	7.35
GFLSDLPDFEK	sp|P05317|RLA0_YEAST	10.87	12.42
GNVGFVFTNEPLTEIK	sp|P05317|RLA0_YEAST	11.47	12.84
AGAVAPEDIWVR	sp|P05317|RLA0_YEAST	8.37	9.17
TSFFQALGVPTK	sp|P05317|RLA0_YEAST	10.58	12.15
GTIEIVSDVK	sp|P05317|RLA0_YEAST	6.46	6.95
GVIGVIAGGGR	sp|P0CX46|RL2B_YEAST	6.39	6.7
VFLDIGLQR	sp|P26321|RL5_YEAST	9.67	11
FPGWDFETEEIDPELLR	sp|P26321|RL5_YEAST	13.74	14.03
SLVDNMITGVTK	sp|P05738|RL9A_YEAST	9.05	10.25
GSSSLYTLVINDAGK	sp|P49167|RL38_YEAST	9.58	10.87
LIQSLPPTLK	sp|P49167|RL38_YEAST	7.68	8.7
TFLVANVK	sp|P38061|RL32_YEAST	6.47	6.99
FEASQVTEK	sp|P0CX85|RL35B_YEAST	2.99	2.41
AAGANVDNVWADVYAK	sp|P10622|RLA3_YEAST	8.85	9.94
LLTLTNAANVPVENIWADIFAK	sp|P05318|RLA1_YEAST	16.95	14.28
AILESVGIEIEDEK	sp|P05319|RLA2_YEAST	9.69	11.09
VSSVLSALEGK	sp|P05319|RLA2_YEAST	8.28	9.49
SVDELITEGNEK	sp|P05319|RLA2_YEAST	5.44	5.4
AVVESVGAEVDEAR	sp|P02400|RLA4_YEAST	5.79	5.85
INELLSSLEGK	sp|P02400|RLA4_YEAST	8.6	9.8
GSLEEIIAEGQK	sp|P02400|RLA4_YEAST	7.72	8.59
VVGASVVVVK	sp|P48589|RS12_YEAST	5.89	5.98
DNSQVFGVAR	sp|P39516|RS14B_YEAST	5	4.59
TPGPGGQAALR	sp|P39516|RS14B_YEAST	2.9	2.29
IEDVTPVPSDSTR	sp|P39516|RS14B_YEAST	4.98	4.52
LSSESVIEQIVK	sp|P05756|RS13_YEAST	9.83	11.25
GLTPSQIGVLLR	sp|P05756|RS13_YEAST	10.65	12.24
SNGLAPEIPEDLYYLIK	sp|P05756|RS13_YEAST	14.21	14.11
TVAVLPPNWK	sp|P05756|RS13_YEAST	8.18	9.27
LEVPGYVDIVK	sp|P07280|RS19A_YEAST	9.72	11.15
IGIVEISPK	sp|P07280|RS19A_YEAST	7.31	8.03
ILTGTVVSTK	sp|P0CX48|RS11B_YEAST	5.04	4.72
LTLDFQTNK	sp|P14127|RS17B_YEAST	6.98	7.62
DQYVPEVSALDLSR	sp|P14127|RS17B_YEAST	9.63	10.87
TWETYEMR	sp|P38701|RS20_YEAST	5.44	5.1
YIDLEAPVQIVK	sp|P38701|RS20_YEAST	10.5	12.07
IVVQLNGR	sp|Q3E7Y3|RS22B_YEAST	5.05	4.65
WTANLLPAR	sp|Q3E7Y3|RS22B_YEAST	7.86	8.86
VYEPLLLVGLDK	sp|P0CX52|RS16B_YEAST	12.37	13.61
LLNTNVDGNIK	sp|P0CX55|RS18A_YEAST	5.52	5.37
IVYALTTIK	sp|P0CX55|RS18A_YEAST	7.7	8.69
AGELTQEELER	sp|P0CX55|RS18A_YEAST	4.31	3.85
IPAWFLNR	sp|P0CX55|RS18A_YEAST	9.56	10.68
LAQNDGLLK	sp|P0C0V8|RS21A_YEAST	4.38	3.93
VISNPLLAR	sp|P0CX31|RS24A_YEAST	7.08	7.81
DAVSVFGFR	sp|P0CX31|RS24A_YEAST	9.23	10.42
SVGFGLVYNSVAEAK	sp|P0CX31|RS24A_YEAST	9.86	11.14
NIVEAAAVR	sp|P39939|RS26B_YEAST	4.48	4.04
DLSEASVYPEYALPK	sp|P39939|RS26B_YEAST	9.3	10.4
TSDDYVLR	sp|P33442|RS3A1_YEAST	3.75	3.46
EVQGSTLAQLTSK	sp|P33442|RS3A1_YEAST	6.01	6.26
ESLPLIVFLR	sp|P0CX35|RS4A_YEAST	13.99	14.17
LVYVTGGR	sp|P0CX35|RS4A_YEAST	3.82	3.28
DSLDNTFVTR	sp|P0CX35|RS4A_YEAST	5.82	5.88
LLEMSTEDFVK	sp|Q01855|RS15_YEAST	8.95	10.12
NMIIVPEMIGSVVGIYNGK	sp|Q01855|RS15_YEAST	15.14	14.19
LSEGTSFR	sp|P35997|RS27_YEAST	2.88	2.48
GSGIVASPAVK	sp|P25443|RS2_YEAST	4.11	3.69
LLQLAGVEDVYTQSNGK	sp|P25443|RS2_YEAST	9.4	10.66
VLEDMVFPTEIVGK	sp|P48164|RS7B_YEAST	11.7	13.06
DVQQIDYK	sp|P48164|RS7B_YEAST	3.36	2.73
LESFQAVYNK	sp|P48164|RS7B_YEAST	6.02	5.93
VSGVSLLALWK	sp|P0CX29|RS23A_YEAST	12.59	13.82
AAIVQIDATPFR	sp|P0CX39|RS8A_YEAST	9.29	10.62
IESSVESQFSAGR	sp|P0CX39|RS8A_YEAST	5.09	4.54
LAGEFGLK	sp|P05755|RS9B_YEAST	5.9	5.91
LFEGNALIR	sp|P05755|RS9B_YEAST	7.71	8.47
QIVNIPSFMVR	sp|P05755|RS9B_YEAST	11.02	12.59
LAVLSYYK	sp|P05759|RS27A_YEAST	7.28	7.9
VISEILTR	sp|P23248|RS3A2_YEAST	6.28	6.49
IGQEVDGEAVGDEFK	sp|P0CX38|RS6B_YEAST	6.47	6.81
QGVLLPTR	sp|P0CX38|RS6B_YEAST	5.46	5.2
GAIVGPDLAVLALVIVK	sp|P0CX38|RS6B_YEAST	17.42	14.38
EAAAEYAQLLAK	sp|P0CX38|RS6B_YEAST	7.78	8.48
YVSVSVLVDR	sp|Q3E792|RS25A_YEAST	8.28	9.19
VEFLEDTSR	sp|Q3E7X9|RS28A_YEAST	5.64	5.47
ENDILVLMESER	sp|Q3E7X9|RS28A_YEAST	10.56	12.01
ILEDLVFPTEIVGK	sp|P26786|RS7A_YEAST	12.93	13.84
ELAEEGYSGVEVR	sp|P05750|RS3_YEAST	5.75	5.56
INELTLLVQK	sp|P05750|RS3_YEAST	9.25	10.47
YAPGTIVLYAER	sp|P05750|RS3_YEAST	8.46	9.2
GLSAVAQAESMK	sp|P05750|RS3_YEAST	5.56	5.51
ALPDAVTIIEPK	sp|P05750|RS3_YEAST	9.59	10.98
EEEPILAPSVK	sp|P05750|RS3_YEAST	6.48	6.93
LGPISNLVK	sp|Q04947|RTN1_YEAST	7.68	8.65
LAADVPLEPESK	sp|Q04947|RTN1_YEAST	6.58	7.1
WSFEEVEVK	sp|P26783|RS5_YEAST	8.57	9.56
DASLVDYVQVR	sp|P26783|RS5_YEAST	8.62	9.68
LTNSLMMNGR	sp|P26783|RS5_YEAST	5.23	4.86
QAVDVSPLR	sp|P26783|RS5_YEAST	5.17	4.87
VNQAIALLTIGAR	sp|P26783|RS5_YEAST	10.62	12.09
TIAETLAEELINAAK	sp|P26783|RS5_YEAST	14.18	14.19
IIAAIPNPEDVVAISSR	sp|P46654|RSSA2_YEAST	11.8	13.13
FTPGSFTNYITR	sp|P46654|RSSA2_YEAST	9.22	10.23
LVIVTDPR	sp|P46654|RSSA2_YEAST	5.78	5.87
APIEIPLEK	sp|P06105|SC160_YEAST	7.92	9
IADISLAAFGR	sp|P39954|SAHH_YEAST	9.72	11.06
ATDVMLAGK	sp|P39954|SAHH_YEAST	3.86	3.4
VAVVAGYGDVGK	sp|P39954|SAHH_YEAST	5.52	5.17
LLFLGLDNAGK	sp|P20606|SAR1_YEAST	10.65	12.17
LVEAPVEFVR	sp|P35179|SC61G_YEAST	8.64	9.69
LIGPTSVVGR	sp|P00445|SODC_YEAST	6.36	6.76
LTVDEVVSR	sp|P38788|SSZ1_YEAST	5.77	6.01
LAAEDYIGSAVK	sp|P38788|SSZ1_YEAST	7.11	7.7
LVIPDILTR	sp|Q05506|SYRC_YEAST	11.02	12.72
APIVAYAELIAAR	sp|P46655|SYEC_YEAST	11.38	12.69
LTWLADTK	sp|P46655|SYEC_YEAST	6.83	7.27
ILPMETVIATK	sp|P26637|SYLC_YEAST	9.06	10.33
IAPELFLK	sp|P15180|SYKC_YEAST	9.04	10.27
LAMFLTDSNTIR	sp|P15180|SYKC_YEAST	9.45	10.82
MTDTIGVPIFLTR	sp|P38707|SYNC_YEAST	12.17	13.54
ILVSLDDPALK	sp|P07806|SYV_YEAST	9.17	10.58
IDGYSGPELGELMEK	sp|P38088|SYG_YEAST	9.57	10.73
LIDVAVEYGK	sp|P15019|TAL1_YEAST	7.24	7.89
LSFDTQATIEK	sp|P15019|TAL1_YEAST	6.63	7.11
VLDPVSAK	sp|P15019|TAL1_YEAST	3.86	3.37
LQETNPEEVPK	sp|P35691|TCTP_YEAST	3.79	3.11
ILAVDTVSK	sp|P23254|TKT1_YEAST	5.17	4.9
VVLVQVAVPSR	sp|Q00764|TPS1_YEAST	8.4	9.38
MIAPMIEK	sp|P22803|TRX2_YEAST	6.39	6.91
LDVDEVSDVAQK	sp|P22803|TRX2_YEAST	6.23	6.55
AEVSSMPTLIFYK	sp|P22803|TRX2_YEAST	10.97	12.49
FGTEIITETVSK	sp|P29509|TRXB1_YEAST	8.13	9.1
IEILYNTVALEAK	sp|P29509|TRXB1_YEAST	10.12	11.37
ASGAFTGENSVDQIK	sp|P00942|TPIS_YEAST	5.5	5.27
QLNAVLEEVK	sp|P00942|TPIS_YEAST	7.32	8.23
GLFIIDPK	sp|Q04120|TSA2_YEAST	9.28	10.7
TAVVDGVFDEVSLDK	sp|P34760|TSA1_YEAST	10.17	11.62
DYGVLIEEEGVALR	sp|P34760|TSA1_YEAST	10.35	11.49
LVEAFQWTDK	sp|P34760|TSA1_YEAST	8.33	9.13
LLEVAQVPK	sp|P32861|UGPA1_YEAST	6.61	7.17
LLSEEALPAIR	sp|P22203|VATE_YEAST	8.63	9.72
DGPLSTNVEAK	sp|P04840|VDAC1_YEAST	4.23	3.67
NELITSLTPGVAK	sp|P04840|VDAC1_YEAST	8.54	9.68
LPNSNVNIEFATR	sp|P04840|VDAC1_YEAST	7.75	8.62
VSDSGIVTLAYK	sp|P04840|VDAC1_YEAST	7.56	8.4
TVISQSLSK	sp|P17255|VATA_YEAST	3.84	3.35
ANELVESYR	sp|P17255|VATA_YEAST	4.13	3.53
AIVQVFEGTSGIDVK	sp|P16140|VATB_YEAST	9.86	11.19
IPVSEDMLGR	sp|P16140|VATB_YEAST	6.7	7.16
GIYPPINVLPSLSR	sp|P16140|VATB_YEAST	12.28	13.5
ISLDTELTMVR	sp|P47075|VTC4_YEAST	9.64	11
DILSVDYTDIMK	sp|Q12217|YB12A_YEAST	10.97	12.43

## Sheet: S.cerevisiae_fusion lib_2 min
Peptide Sequence	Protein Name	Predicted Retention Time	Experimental Retention Time
SIIGATSIEDFISK	sp|P38720|6PGD1_YEAST	3.01	3.19
AGAPVDALINQIVPLLEK	sp|P38720|6PGD1_YEAST	3.67	3.37
FFADAVTK	sp|P38720|6PGD1_YEAST	2.15	2.06
LPANLLQAQR	sp|P38720|6PGD1_YEAST	2.3	2.32
VDLGIGAYR	sp|P23542|AATC_YEAST	2.33	2.34
SMIEYLEATGR	sp|P19414|ACON_YEAST	2.56	2.66
IITFGELLR	sp|P52910|ACS2_YEAST	3.04	3.18
IGDYAGIK	sp|P00331|ADH2_YEAST	1.87	1.79
SISIVGSYVGNR	sp|P00331|ADH2_YEAST	2.38	2.46
EALDFFAR	sp|P00331|ADH2_YEAST	2.65	2.72
NMVSDIQEATK	sp|P07246|ADH3_YEAST	2.16	2.2
IVGLSELPK	sp|P07246|ADH3_YEAST	2.39	2.56
TPLPPAPAPK	sp|P18239|ADT2_YEAST	1.98	1.92
LLIQNQDEMLK	sp|P18239|ADT2_YEAST	2.4	2.51
IVAAEGVGSLFK	sp|P18239|ADT2_YEAST	2.66	2.81
DLTDYLMK	sp|P60010|ACT_YEAST	2.65	2.72
SYELPDGQVITIGNER	sp|P60010|ACT_YEAST	2.66	2.83
EITALAPSSMK	sp|P60010|ACT_YEAST	2.22	2.23
ILIQNQDEMIK	sp|P18238|ADT3_YEAST	2.4	2.51
VGIPAGVVNIVPGPGR	sp|P54115|ALDH6_YEAST	2.85	3.06
TVGAALTNDPR	sp|P54115|ALDH6_YEAST	1.78	1.72
ITLELGGK	sp|P54115|ALDH6_YEAST	2.28	2.27
TLPNLVNGIFK	sp|P54115|ALDH6_YEAST	3	3.19
IYVQEGIYDELLAAFK	sp|P54115|ALDH6_YEAST	3.55	3.36
AYLETEIK	sp|P54115|ALDH6_YEAST	2.05	2
ANELLINVK	sp|P00330|ADH1_YEAST	2.4	2.45
VLGIDGGEGK	sp|P00330|ADH1_YEAST	1.92	1.84
SIGGEVFIDFTK	sp|P00330|ADH1_YEAST	2.89	3.05
VVGLSTLPEIYEK	sp|P00330|ADH1_YEAST	2.77	2.94
MPQTVEWSK	sp|P38013|AHP1_YEAST	2.06	1.98
WAMVVENGIVTYAAK	sp|P38013|AHP1_YEAST	2.82	2.97
SPIILQTSNGGAAYFAGK	sp|P14540|ALF_YEAST	2.6	2.74
LLPWFDGMLEADEAYFK	sp|P14540|ALF_YEAST	3.65	3.38
ILMVGLDGAGK	sp|P11076|ARF1_YEAST	2.53	2.6
NAAWLVFANK	sp|P11076|ARF1_YEAST	2.77	2.86
NAVWLVFANK	sp|P19146|ARF2_YEAST	2.94	3.04
VLAVGDGIAR	sp|P07251|ATPA_YEAST	2.15	2.12
VVDALGNPIDGK	sp|P07251|ATPA_YEAST	2.22	2.27
AVDALVPIGR	sp|P07251|ATPA_YEAST	2.49	2.56
TAVALDTILNQK	sp|P07251|ATPA_YEAST	2.65	2.79
IGEFESSFLSYLK	sp|P07251|ATPA_YEAST	3.17	3.28
TIAMDGTEGLVR	sp|P00830|ATPB_YEAST	2.31	2.4
VLDTGGPISVPVGR	sp|P00830|ATPB_YEAST	2.48	2.61
IINVIGEPIDER	sp|P00830|ATPB_YEAST	2.57	2.69
VVDLLAPYAR	sp|P00830|ATPB_YEAST	2.69	2.77
IGLFGGAGVGK	sp|P00830|ATPB_YEAST	2.51	2.53
TVFIQELINNIAK	sp|P00830|ATPB_YEAST	3.45	3.35
FTQAGSEVSALLGR	sp|P00830|ATPB_YEAST	2.62	2.77
IPSAVGYQPTLATDMGLLQER	sp|P00830|ATPB_YEAST	2.99	3.18
NLLSVAYK	sp|P29311|BMH1_YEAST	2.36	2.38
YLAEFSSGDAR	sp|P29311|BMH1_YEAST	2.06	1.99
DSTLIMQLLR	sp|P29311|BMH1_YEAST	3.25	3.3
LLTPVPSDIDISR	sp|P07245|C1TC_YEAST	2.71	2.88
AALQTYLPK	sp|P15703|BGL2_YEAST	2.3	2.36
SVVADISDSDGK	sp|P15703|BGL2_YEAST	1.88	1.83
TIITLPEK	sp|P32582|CBS_YEAST	2.31	2.36
LSGLVTLSELLR	sp|P32582|CBS_YEAST	3.35	3.35
LSGLVTLSELLR	sp|P32582|CBS_YEAST	#N/A	3.35
NAPAIIFIDEIDSIAPK	sp|P25694|CDC48_YEAST	3.55	3.36
VVSQLLTLMDGMK	sp|P25694|CDC48_YEAST	3.16	3.29
LSILNAQLR	sp|P25694|CDC48_YEAST	2.55	2.68
LGNDDEVILFR	sp|P38910|CH10_YEAST	2.71	2.81
NSGTLELTLK	sp|P47001|CIS3_YEAST	2.36	2.42
VLIEDIMSLDR	sp|P22137|CLH_YEAST	3.04	3.18
GLVWEGSVLDPEEGIR	sp|P00890|CISY1_YEAST	2.95	3.13
AIGVLPQLIIDR	sp|P00890|CISY1_YEAST	3.12	3.25
ALQLINQDDADIIGGR	sp|P17891|CLC1_YEAST	2.71	2.9
FILFGLNDAK	sp|Q03048|COFI_YEAST	3.02	3.14
IVFFTWSPDTAPVR	sp|Q03048|COFI_YEAST	3.16	3.26
LYNDIVPK	sp|P14832|CYPH_YEAST	2.15	2.12
ISVGIEDTDDLLEDIK	sp|P31373|CYS3_YEAST	3.03	3.22
ILAPLAEDK	sp|P13663|DHAS_YEAST	2.21	2.16
LGYTEPDPR	sp|P31116|DHOM_YEAST	1.81	1.74
SYIEGTAVSQADVTVFK	sp|P32471|EF1B_YEAST	2.62	2.79
AFQSAYPEFSR	sp|P32471|EF1B_YEAST	2.26	2.26
VGQSLSIVSNDELSK	sp|P38248|ECM33_YEAST	2.34	2.48
VLEELFQK	sp|P16521|EF3A_YEAST	2.49	2.54
IAILAAISAMVDAAK	sp|P16521|EF3A_YEAST	3.7	3.38
LVEDPQVIAPFLGK	sp|P16521|EF3A_YEAST	2.99	3.15
LPLQDVYK	sp|P02994|EF1A_YEAST	2.27	2.27
IGGIGTVPVGR	sp|P02994|EF1A_YEAST	2.25	2.25
QTVAVGVIK	sp|P02994|EF1A_YEAST	2.09	2.03
IAVIGPNGAGK	sp|P53978|EF3B_YEAST	1.98	1.88
DSLGALSK	sp|P53978|EF3B_YEAST	1.75	1.72
SAYLAAVPIAAILIK	sp|Q04409|EMI2_YEAST	3.59	3.37
STLTDSLVQR	sp|P32324|EF2_YEAST	2.14	2.11
FSVSPVVQVAVEVK	sp|P32324|EF2_YEAST	2.93	3.08
ISPPVVAYR	sp|P32324|EF2_YEAST	2.24	2.26
IMADDYGWDVTDAR	sp|P32324|EF2_YEAST	2.5	2.59
DSVVAAFQWATK	sp|P32324|EF2_YEAST	2.83	2.98
EGPIFGEEMR	sp|P32324|EF2_YEAST	2.32	2.3
GGGQIIPTMR	sp|P32324|EF2_YEAST	2.22	2.21
LLGSDVIEK	sp|P36008|EF1G2_YEAST	2.18	2.19
IDNLAAVFDAR	sp|P36008|EF1G2_YEAST	2.75	2.88
WFNTVAASPIVK	sp|P36008|EF1G2_YEAST	2.68	2.81
NVNDVIAPAFVK	sp|P00924|ENO1_YEAST	2.61	2.73
AVDDFLISLDGTANK	sp|P00924|ENO1_YEAST	2.99	3.15
LGANAILGVSLAASR	sp|P00924|ENO1_YEAST	2.85	3.02
TAGIQIVADDLTVTNPK	sp|P00924|ENO1_YEAST	2.73	2.94
VNQIGTLSESIK	sp|P00924|ENO1_YEAST	2.24	2.3
SGETEDTFIADLVVGLR	sp|P00924|ENO1_YEAST	3.44	3.36
GVMNAVNNVNNVIAAAFVK	sp|P00925|ENO2_YEAST	3.22	3.33
AVDDFLLSLDGTANK	sp|P00925|ENO2_YEAST	2.99	3.15
LGANAILGVSMAAAR	sp|P00925|ENO2_YEAST	2.77	2.94
TAGIQIVADDLTVTNPAR	sp|P00925|ENO2_YEAST	2.79	3.01
GATLYIPK	sp|P19097|FAS2_YEAST	2.24	2.2
LVAGQIPTGWNAK	sp|P19097|FAS2_YEAST	2.44	2.53
SEGNPVIGVFQK	sp|P19097|FAS2_YEAST	2.48	2.6
LTIPGPYAYGPR	sp|P20081|FKBP_YEAST	2.58	2.68
AIFPNTVDGDLLK	sp|P07149|FAS1_YEAST	2.83	3.01
IVDVVGTLSR	sp|P07149|FAS1_YEAST	2.43	2.51
VELDDYVGLVAK	sp|P32599|FIMB_YEAST	2.75	2.91
LATELPAWSK	sp|P12709|G6PI_YEAST	2.45	2.52
NLVNDEIIAALIELAK	sp|P12709|G6PI_YEAST	3.74	3.4
VVDPETTLFLIASK	sp|P12709|G6PI_YEAST	3.18	3.29
TFTTAETITNANTAK	sp|P12709|G6PI_YEAST	2.04	2.02
DPANLPWGSLK	sp|P00360|G3P1_YEAST	2.67	2.75
IDVAVDSTGVFK	sp|P00360|G3P1_YEAST	2.5	2.63
TASGNIIPSSTGAAK	sp|P00360|G3P1_YEAST	1.94	1.88
VLPELQGK	sp|P00360|G3P1_YEAST	2.03	1.94
VPTVDVSVVDLTVK	sp|P00360|G3P1_YEAST	2.85	3.09
LISWYDNEYGYSAR	sp|P00360|G3P1_YEAST	2.58	2.65
VVDLIEYVAK	sp|P00360|G3P1_YEAST	2.83	2.98
VVITAPSSTAPMFVMGVNEEK	sp|P00358|G3P2_YEAST	2.93	3.14
LVSWYDNEYGYSTR	sp|P00358|G3P2_YEAST	2.46	2.52
DPANLPWGSSNVDIAIDSTGVFK	sp|P00359|G3P3_YEAST	3.19	3.3
LWDVATGETYQR	sp|P38011|GBLP_YEAST	2.33	2.36
ASMIISGSR	sp|P38011|GBLP_YEAST	1.85	1.76
ADDDSVTIISAGNDK	sp|P38011|GBLP_YEAST	2.12	2.11
DGEIMLWNLAAK	sp|P38011|GBLP_YEAST	3.05	3.17
YWLAAATATGIK	sp|P38011|GBLP_YEAST	2.63	2.72
ISAVSTYFESFPYR	sp|P37291|GLYC_YEAST	2.91	3.08
VNPETGIIDYDTLEK	sp|P37291|GLYC_YEAST	2.54	2.71
EYQTQVLK	sp|P37291|GLYC_YEAST	1.77	1.73
SALVPGGVR	sp|P37291|GLYC_YEAST	1.97	1.9
IGAPAMTTR	sp|P37291|GLYC_YEAST	1.81	1.76
AVEFAQQVQQSLPK	sp|P37291|GLYC_YEAST	2.48	2.66
WAVATSGTR	sp|P41277|GPP1_YEAST	1.8	1.71
VVVFEDAPAGIAAGK	sp|P41277|GPP1_YEAST	2.52	2.67
IVGIATTFDLDFLK	sp|P41277|GPP1_YEAST	3.45	3.36
VLVLQLNDMK	sp|P25373|GLRX1_YEAST	2.71	2.85
VVLIVNVASK	sp|P38143|GPX2_YEAST	2.55	2.62
AGLTFPVGR	sp|P04911|H2A1_YEAST	2.45	2.49
ISELGWTPK	sp|P38625|GUAA_YEAST	2.47	2.32
DAGTIAGLNVLR	sp|P16474|GRP78_YEAST	2.69	2.81
LVLVGDGGTGK	sp|P32835|GSP1_YEAST	2.11	2.02
SMSILNSFVNDIFER	sp|P02293|H2B1_YEAST	3.57	3.36
LILPGELAK	sp|P02293|H2B1_YEAST	2.6	2.66
EIVFASPPR	sp|P00815|HIS2_YEAST	2.29	2.27
ISGLIYEEVR	sp|P02309|H4_YEAST	2.45	2.53
SFLESVIR	sp|P02309|H4_YEAST	2.66	2.74
TVTSLDVVYALK	sp|P02309|H4_YEAST	2.81	2.97
VDIIANDQGNR	sp|P10592|HSP72_YEAST	1.86	1.77
STLDPVEK	sp|P10592|HSP72_YEAST	1.72	1.68
SQVDEIVLVGGSTR	sp|P10592|HSP72_YEAST	2.46	2.59
LVTDYFNGK	sp|P10592|HSP72_YEAST	2.25	2.23
FELSGIPPAPR	sp|P10592|HSP72_YEAST	2.57	2.71
NQLESIAYSLK	sp|P10592|HSP72_YEAST	2.53	2.67
IINEPTAAAIAYGLDK	sp|P22202|HSP74_YEAST	2.68	2.87
QLETEPDLFIR	sp|P15108|HSC82_YEAST	2.69	2.81
AELINNLGTIAK	sp|P15108|HSC82_YEAST	2.5	2.64
SISNDWEDPLYVK	sp|P15108|HSC82_YEAST	2.66	2.82
APFDLFESK	sp|P15108|HSC82_YEAST	2.74	2.8
VFITDEAEDLIPEWLSFVK	sp|P15108|HSC82_YEAST	3.71	3.38
SVDELTSLTDYVTR	sp|P15108|HSC82_YEAST	2.8	3.03
NIYYITGESLK	sp|P15108|HSC82_YEAST	2.44	2.53
LNDAVEYVSGR	sp|P22943|HSP12_YEAST	2.06	2
TSGTLEMNLK	sp|P32478|HS150_YEAST	2.12	2.09
VITLPDYPGVDADNIK	sp|P15992|HSP26_YEAST	2.7	2.9
ADYANGVLTLTVPK	sp|P15992|HSP26_YEAST	2.72	2.91
GVETLAEAVAATLGPK	sp|P19882|HSP60_YEAST	3.29	3.34
NVLIEQPFGPPK	sp|P19882|HSP60_YEAST	2.6	2.74
LSGGVAVIR	sp|P19882|HSP60_YEAST	2.07	2
VTPSFVAFTPQER	sp|P40150|HSP76_YEAST	2.62	2.75
VIDVDGNPVIEVQYLEETK	sp|P40150|HSP76_YEAST	2.99	3.19
TFSPQEISAMVLTK	sp|P40150|HSP76_YEAST	2.99	3.18
AVITVPAYFNDAQR	sp|P40150|HSP76_YEAST	2.66	2.83
DAGAISGLNVLR	sp|P40150|HSP76_YEAST	2.62	2.74
IINEPTAAAIAYGLGAGK	sp|P40150|HSP76_YEAST	2.79	2.95
TGLDISDDAR	sp|P40150|HSP76_YEAST	1.95	1.9
FEDLNAALFK	sp|P40150|HSP76_YEAST	2.71	2.84
SQIDEVVLVGGSTR	sp|P40150|HSP76_YEAST	2.46	2.56
LLSDFFDGK	sp|P40150|HSP76_YEAST	2.73	2.8
GIDIVVNEVSNR	sp|P32589|HSP7F_YEAST	2.46	2.57
STPSVVGFGPK	sp|P32589|HSP7F_YEAST	2.24	2.22
YNIADAAR	sp|P32589|HSP7F_YEAST	1.78	1.73
IVNDVTAAGVSYGIFK	sp|P32589|HSP7F_YEAST	2.74	2.93
YEELASLGNIIR	sp|P32589|HSP7F_YEAST	2.83	3.03
FDDMELDENLLR	sp|P10081|IF4A_YEAST	2.79	2.94
TGTFSIAALQR	sp|P10081|IF4A_YEAST	2.52	2.61
APQALMLAPTR	sp|P10081|IF4A_YEAST	2.38	2.4
DAQIVVGTPGR	sp|P10081|IF4A_YEAST	2.02	1.93
ALTILTLAQK	sp|P31539|HS104_YEAST	2.79	2.93
LFSLDLAALTAGAK	sp|P31539|HS104_YEAST	3.27	3.34
IEVAEPSVR	sp|P31539|HS104_YEAST	1.98	1.95
ILDSALVTAAQLAK	sp|P31539|HS104_YEAST	2.83	3.01
ENTLLGEFDLK	sp|P11484|HSP75_YEAST	2.87	3.06
AAIEDGWVPGK	sp|P06168|ILV5_YEAST	2.28	2.28
GALDWYPIFK	sp|P06168|ILV5_YEAST	3.14	3.22
TTPSFVAFTDTER	sp|P10591|HSP71_YEAST	2.56	2.66
NFNDPEVQADMK	sp|P10591|HSP71_YEAST	2.03	2.02
ETAESYLGAK	sp|P10591|HSP71_YEAST	1.82	1.76
DAGQIVGLNVLR	sp|P0CS90|HSP77_YEAST	2.79	2.92
AQFETLTAPLVK	sp|P0CS90|HSP77_YEAST	2.65	2.81
GVLLAADLGGTNFR	sp|P17709|HXKG_YEAST	2.79	2.94
YDVVIDQK	sp|P17709|HXKG_YEAST	1.95	1.87
VSGMFLGEVLR	sp|P17709|HXKG_YEAST	2.94	3.09
ETELSLLQSLR	sp|P17709|HXKG_YEAST	2.87	3.04
LPTTPTER	sp|P17709|HXKG_YEAST	1.51	1.63
SAYLAAVPLAAILIK	sp|P17709|HXKG_YEAST	3.59	3.37
LLIVDDNGNLVSMLSR	sp|P50094|IMDH4_YEAST	3.18	3.28
INEGILQR	sp|P04806|HXKA_YEAST	1.96	1.9
LVLLELNEK	sp|P04806|HXKA_YEAST	2.71	2.83
ELMQQIENFEK	sp|P04807|HXKB_YEAST	2.54	2.71
IFTVPTETLQAVTK	sp|P04807|HXKB_YEAST	2.81	3.01
MSSGYYLGEILR	sp|P04807|HXKB_YEAST	2.85	3
LALMDMYK	sp|P04807|HXKB_YEAST	2.62	2.66
LSELIGAR	sp|P04807|HXKB_YEAST	2.07	1.97
EVASAALSELALGTK	sp|P40069|IMB4_YEAST	2.74	2.91
ALGIMALLDEGETDWK	sp|P00817|IPYR_YEAST	3.42	3.36
VIAIDINDPLAPK	sp|P00817|IPYR_YEAST	2.87	3.07
LNDIEDVEK	sp|P00817|IPYR_YEAST	1.84	1.81
IPAIAIIGTGTR	sp|Q07551|KAR_YEAST	2.73	2.86
MVLIGPPGAGK	sp|P07170|KAD2_YEAST	2.41	2.45
GTQLGLEAK	sp|P07170|KAD2_YEAST	1.83	1.78
VDDELLVAR	sp|P07170|KAD2_YEAST	2.26	2.23
TSIIGTIGPK	sp|P52489|KPYK2_YEAST	2.33	2.35
TNNPETLVALR	sp|P00549|KPYK1_YEAST	2.36	2.45
IIYVDDGVLSFQVLEVVDDK	sp|P00549|KPYK1_YEAST	3.51	3.36
GVNLPGTDVDLPALSEK	sp|P00549|KPYK1_YEAST	2.83	3.07
TANDVLTIR	sp|P00549|KPYK1_YEAST	2.16	2.09
IENQQGVNNFDEILK	sp|P00549|KPYK1_YEAST	2.56	2.72
VTDGVMVAR	sp|P00549|KPYK1_YEAST	1.81	1.74
GDLGIEIPAPEVLAVQK	sp|P00549|KPYK1_YEAST	3.08	3.28
AIIVLSTSGTTPR	sp|P00549|KPYK1_YEAST	2.42	2.52
IPVLEQELVR	sp|Q12230|LSP1_YEAST	2.63	2.77
FALIAGYGK	sp|Q12230|LSP1_YEAST	2.51	2.55
LNMAMADAR	sp|P10659|METK1_YEAST	2	1.91
FVIGGPQGDAGLTGR	sp|P10659|METK1_YEAST	2.42	2.51
AVDVTALEMVK	sp|P05694|METE_YEAST	2.6	2.75
LDEVVVITK	sp|P05694|METE_YEAST	2.31	2.33
SDDEIIEIIK	sp|P19358|METK2_YEAST	2.71	2.86
VNVFLADMK	sp|P40185|MMF1_YEAST	2.61	2.69
ETFPILVEEK	sp|P41940|MPG1_YEAST	2.67	2.78
DFLSGTVLYLNSLAK	sp|P41940|MPG1_YEAST	3.47	3.36
LATGANIVGNALIDPTAK	sp|P41940|MPG1_YEAST	2.73	2.92
LIELVSFAPFK	sp|Q12460|NOP56_YEAST	3.27	3.34
TILGATNPLGSAPGTIR	sp|P36010|NDK_YEAST	2.64	2.84
LQTISALPK	sp|P38219|OLA1_YEAST	2.23	2.24
AVLAELMGR	sp|P16387|ODPA_YEAST	2.57	2.64
AVIPPLTR	sp|Q03558|OYE2_YEAST	2.3	2.3
FFISNPDLVDR	sp|Q03558|OYE2_YEAST	2.69	2.81
IYEVEGMR	sp|P06169|PDC1_YEAST	2	1.91
WAGNANELNAAYAADGYAR	sp|P06169|PDC1_YEAST	2.37	2.49
LIDLTQFPAFVTPMGK	sp|P06169|PDC1_YEAST	3.39	3.36
LLTTIADAAK	sp|P06169|PDC1_YEAST	2.22	2.24
TPANAAVPASTPLK	sp|P06169|PDC1_YEAST	2.04	2.05
GLMNFVSIDAR	sp|P17967|PDI_YEAST	2.83	3
FGPIVSASLEK	sp|P04147|PABP_YEAST	2.48	2.57
AFVVEVMGR	sp|P16861|PFKA1_YEAST	2.53	2.59
WLATLQGVDAVK	sp|P16861|PFKA1_YEAST	#N/A	2.81
WLATLQGVDAVK	sp|P16861|PFKA1_YEAST	2.69	2.81
VDFNVPLDGK	sp|P00560|PGK_YEAST	2.47	2.58
IVAALPTIK	sp|P00560|PGK_YEAST	2.5	2.61
YSLAPVAK	sp|P00560|PGK_YEAST	2	1.92
ELQSLLGK	sp|P00560|PGK_YEAST	2.27	2.21
ASAPGSVILLENLR	sp|P00560|PGK_YEAST	2.89	3.05
AAGFLLEK	sp|P00560|PGK_YEAST	2.33	2.25
VLENTEIGDSIFDK	sp|P00560|PGK_YEAST	2.6	2.77
AGAEIVPK	sp|P00560|PGK_YEAST	1.64	1.66
SEWPSLIEELLK	sp|P16862|PFKA2_YEAST	3.59	3.37
IEVLEQELVR	sp|P53252|PIL1_YEAST	2.52	2.67
VTAVVESPEGER	sp|P19657|PMA2_YEAST	1.8	1.76
MLTGDAVGIAK	sp|P19657|PMA2_YEAST	2.18	2.17
QLGLGTNIYNAER	sp|P19657|PMA2_YEAST	2.37	2.48
VVEILQNR	sp|P19657|PMA2_YEAST	2.1	2.01
SVEDFMAAMQR	sp|P19657|PMA2_YEAST	2.66	2.75
NLFTGWVDVK	sp|P00950|PMG1_YEAST	2.94	3.1
VYPDVLYTSK	sp|P00950|PMG1_YEAST	2.3	2.32
AIQTANIALEK	sp|P00950|PMG1_YEAST	2.14	2.15
SFDVPPPPIDASSPFSQK	sp|P00950|PMG1_YEAST	2.82	3.04
YVDPNVLPETESLALVIDR	sp|P00950|PMG1_YEAST	3.25	3.33
TLANTAVVIR	sp|P05030|PMA1_YEAST	2.22	2.23
ATAISAAELGYK	sp|P53184|PNC1_YEAST	2.24	2.27
TGLLDLAR	sp|P38009|PUR92_YEAST	2.58	2.61
VTILSDPK	sp|P38009|PUR92_YEAST	2.01	1.92
ELSASLNLPAAASFK	sp|P38009|PUR92_YEAST	2.79	2.99
IVNVNPLVSSVK	sp|P07259|PYR1_YEAST	2.52	2.65
VLYVGNLDK	sp|P32588|PUB1_YEAST	2.25	2.27
LIVEDPLLK	sp|P38972|PUR4_YEAST	2.71	2.86
LDVLDTFK	sp|P80210|PURA_YEAST	2.7	2.78
FVDESLLSTLPAGK	sp|P07257|QCR2_YEAST	2.79	2.98
IVTEAVEIEQR	sp|P09938|RIR2_YEAST	2.12	2.14
EIANLPEVK	sp|P49723|RIR4_YEAST	2.23	2.27
IMPGLAMANR	sp|P49723|RIR4_YEAST	2.35	2.35
IITEAVEIEK	sp|P49723|RIR4_YEAST	2.24	2.29
AAGLTAAYAR	sp|P40212|RL13B_YEAST	1.85	1.77
LAAIVEIIDQK	sp|P36105|RL14A_YEAST	2.85	3.02
AALTDFER	sp|P36105|RL14A_YEAST	2.09	2
AVGGEVGASAALAPK	sp|P0CX53|RL12A_YEAST	2.08	2.06
IGPLGLSPK	sp|P0CX53|RL12A_YEAST	2.36	2.35
QAAASVVPSASSLVITALK	sp|P0CX53|RL12A_YEAST	3.06	3.25
ETAQAINGWELTK	sp|P05740|RL17A_YEAST	2.4	2.48
FVQGLLQNAAANAEAK	sp|P05740|RL17A_YEAST	2.48	2.62
VLEQLSGQTPVQSK	sp|Q3E757|RL11B_YEAST	2.08	2.08
EDTVSWFK	sp|Q3E757|RL11B_YEAST	2.44	2.42
QNTLSLWR	sp|P54780|RL15B_YEAST	2.46	2.48
IFEGIPPPYDK	sp|P26785|RL16B_YEAST	2.48	2.56
VVVPQALR	sp|P26785|RL16B_YEAST	2.16	2.13
LSTSVGWK	sp|P26785|RL16B_YEAST	2.03	1.96
NFLETVELQVGLK	sp|P0CX43|RL1A_YEAST	3.18	3.29
YNAFIASEVLIK	sp|P0CX43|RL1A_YEAST	2.91	3.08
LLGPQLSK	sp|P0CX43|RL1A_YEAST	2.09	2.01
NWQNVGSLVVK	sp|P0CX43|RL1A_YEAST	2.5	2.62
SSMGPAFR	sp|P0CX43|RL1A_YEAST	1.87	1.74
TVVVVGTVTDDAR	sp|P0CX50|RL18B_YEAST	2.2	2.26
GQNTLILR	sp|P0CX50|RL18B_YEAST	2.09	1.98
LPTESVPEPK	sp|P0CX24|RL20B_YEAST	1.98	1.96
IFASNEVIAK	sp|P0CX24|RL20B_YEAST	2.16	2.14
VAAVETLYQDMAAR	sp|P0CX24|RL20B_YEAST	2.66	2.83
NLYIIAVK	sp|P0CX42|RL23B_YEAST	2.59	2.68
LPAASLGDMVMATVK	sp|P0CX42|RL23B_YEAST	3.01	3.2
YTLDVEAFK	sp|P0C2H7|RL27B_YEAST	2.54	2.67
SVVSTETFEQPSQR	sp|P0C2H7|RL27B_YEAST	2.06	2.05
LWTLIPEDK	sp|P02406|RL28_YEAST	2.81	2.91
ETAPVIDTLAAGYGK	sp|P02406|RL28_YEAST	2.6	2.74
IPNVPVIVK	sp|P02406|RL28_YEAST	2.55	2.67
VLLSAPLSK	sp|P53221|RL26B_YEAST	2.35	2.4
DDEVLVVR	sp|P53221|RL26B_YEAST	2.17	2.11
LAASVVGVGK	sp|P0CX82|RL19A_YEAST	2.01	1.95
LPSQVVWIR	sp|P0CX82|RL19A_YEAST	2.64	2.72
VIEQPITSETAMK	sp|P04456|RL25_YEAST	2.12	2.16
LTADYDALDIANR	sp|P04456|RL25_YEAST	2.46	2.61
IEGVATPQDAQFYLGK	sp|P05744|RL33A_YEAST	2.58	2.74
VEEMNNIIAASR	sp|O14455|RL36B_YEAST	2.24	2.29
AGMTTIVR	sp|P14126|RL3_YEAST	1.92	1.85
TVAVDSVFEQNEMIDAIAVTK	sp|P14126|RL3_YEAST	3.09	3.26
ALEEVSLK	sp|P14126|RL3_YEAST	2.05	2
YATASAIAATAVASLVLAR	sp|P49626|RL4B_YEAST	3.53	3.36
IPEIPLVVSTDLESIQK	sp|P49626|RL4B_YEAST	3.27	3.34
GPLVVYAEDNGIVK	sp|P49626|RL4B_YEAST	2.54	2.68
FVIWTEAAFTK	sp|P49626|RL4B_YEAST	2.98	3.1
SSVGVIINK	sp|Q02753|RL21A_YEAST	1.99	1.93
AQGVAVQLK	sp|Q02753|RL21A_YEAST	1.91	1.84
LIIIAANTPVLR	sp|P14120|RL30_YEAST	2.89	3.06
VGVVSILEAGDSDILTTLA	sp|P14120|RL30_YEAST	3.67	3.38
LAPELNQAIWK	sp|P0C2H9|RL31B_YEAST	2.63	2.76
TVAGGAYTVSTAAAATVR	sp|P0CX25|RL43A_YEAST	2.25	2.38
VPLSDNAIIEANLGK	sp|Q12213|RL7B_YEAST	2.6	2.77
QANNFLWPFK	sp|Q12213|RL7B_YEAST	3.08	3.19
TITLEVESSDTIDNVK	sp|P0CH08|RL401_YEAST	2.48	2.67
TLSDYNIQK	sp|P0CH08|RL401_YEAST	1.86	1.78
ASLVPGTVLILLAGR	sp|Q02326|RL6A_YEAST	3.6	3.37
YVIATSTK	sp|Q02326|RL6A_YEAST	1.65	1.66
VSVEGVNVEK	sp|Q02326|RL6A_YEAST	1.97	1.92
NFGIGQAVQPK	sp|P29453|RL8B_YEAST	2.2	2.17
VPPTIAQFQYTLDR	sp|P29453|RL8B_YEAST	2.79	2.95
LGTLVNQK	sp|P29453|RL8B_YEAST	1.71	1.67
TSAVAALTEVR	sp|P29453|RL8B_YEAST	2.31	2.36
GFLSDLPDFEK	sp|P05317|RLA0_YEAST	2.93	3.1
GNVGFVFTNEPLTEIK	sp|P05317|RLA0_YEAST	2.98	3.16
AGAVAPEDIWVR	sp|P05317|RLA0_YEAST	2.57	2.63
TSFFQALGVPTK	sp|P05317|RLA0_YEAST	2.9	3.06
GTIEIVSDVK	sp|P05317|RLA0_YEAST	2.25	2.3
GVIGVIAGGGR	sp|P0CX46|RL2B_YEAST	2.28	2.26
VFLDIGLQR	sp|P26321|RL5_YEAST	2.78	2.89
FPGWDFETEEIDPELLR	sp|P26321|RL5_YEAST	3.3	3.34
SLVDNMITGVTK	sp|P05738|RL9A_YEAST	2.63	2.78
GSSSLYTLVINDAGK	sp|P49167|RL38_YEAST	2.7	2.87
LIQSLPPTLK	sp|P49167|RL38_YEAST	2.43	2.56
TFLVANVK	sp|P38061|RL32_YEAST	2.31	2.3
FEASQVTEK	sp|P0CX85|RL35B_YEAST	1.55	1.63
AAGANVDNVWADVYAK	sp|P10622|RLA3_YEAST	2.6	2.74
LLTLTNAANVPVENIWADIFAK	sp|P05318|RLA1_YEAST	3.69	3.37
AILESVGIEIEDEK	sp|P05319|RLA2_YEAST	2.72	2.91
VSSVLSALEGK	sp|P05319|RLA2_YEAST	2.58	2.67
SVDELITEGNEK	sp|P05319|RLA2_YEAST	2.09	2.07
AVVESVGAEVDEAR	sp|P02400|RLA4_YEAST	2.08	2.14
INELLSSLEGK	sp|P02400|RLA4_YEAST	2.6	2.72
GSLEEIIAEGQK	sp|P02400|RLA4_YEAST	2.44	2.54
VVGASVVVVK	sp|P48589|RS12_YEAST	2.16	2.16
DNSQVFGVAR	sp|P39516|RS14B_YEAST	2.08	1.95
TPGPGGQAALR	sp|P39516|RS14B_YEAST	1.56	1.62
IEDVTPVPSDSTR	sp|P39516|RS14B_YEAST	1.98	1.94
LSSESVIEQIVK	sp|P05756|RS13_YEAST	2.75	2.93
GLTPSQIGVLLR	sp|P05756|RS13_YEAST	2.88	3.08
SNGLAPEIPEDLYYLIK	sp|P05756|RS13_YEAST	3.38	3.35
TVAVLPPNWK	sp|P05756|RS13_YEAST	2.53	2.64
LEVPGYVDIVK	sp|P07280|RS19A_YEAST	2.73	2.92
IGIVEISPK	sp|P07280|RS19A_YEAST	2.39	2.46
ILTGTVVSTK	sp|P0CX48|RS11B_YEAST	2.02	1.97
LTLDFQTNK	sp|P14127|RS17B_YEAST	2.37	2.4
DQYVPEVSALDLSR	sp|P14127|RS17B_YEAST	2.7	2.87
TWETYEMR	sp|P38701|RS20_YEAST	2.12	2.03
YIDLEAPVQIVK	sp|P38701|RS20_YEAST	2.83	3.05
IVVQLNGR	sp|Q3E7Y3|RS22B_YEAST	2.05	1.96
WTANLLPAR	sp|Q3E7Y3|RS22B_YEAST	2.51	2.58
VYEPLLLVGLDK	sp|P0CX52|RS16B_YEAST	3.17	3.28
LLNTNVDGNIK	sp|P0CX55|RS18A_YEAST	2.08	2.07
IVYALTTIK	sp|P0CX55|RS18A_YEAST	2.47	2.55
AGELTQEELER	sp|P0CX55|RS18A_YEAST	1.67	1.85
IPAWFLNR	sp|P0CX55|RS18A_YEAST	2.79	2.85
LAQNDGLLK	sp|P0C0V8|RS21A_YEAST	1.95	1.86
VISNPLLAR	sp|P0CX31|RS24A_YEAST	2.41	2.43
DAVSVFGFR	sp|P0CX31|RS24A_YEAST	2.74	2.81
SVGFGLVYNSVAEAK	sp|P0CX31|RS24A_YEAST	2.74	2.91
NIVEAAAVR	sp|P39939|RS26B_YEAST	1.96	1.87
DLSEASVYPEYALPK	sp|P39939|RS26B_YEAST	2.64	2.8
TSDDYVLR	sp|P33442|RS3A1_YEAST	1.85	1.79
EVQGSTLAQLTSK	sp|P33442|RS3A1_YEAST	2.18	2.2
ESLPLIVFLR	sp|P0CX35|RS4A_YEAST	3.45	3.36
LVYVTGGR	sp|P0CX35|RS4A_YEAST	1.87	1.76
DSLDNTFVTR	sp|P0CX35|RS4A_YEAST	2.18	2.14
LLEMSTEDFVK	sp|Q01855|RS15_YEAST	2.6	2.76
NMIIVPEMIGSVVGIYNGK	sp|Q01855|RS15_YEAST	3.52	3.36
LSEGTSFR	sp|P35997|RS27_YEAST	1.59	1.64
GSGIVASPAVK	sp|P25443|RS2_YEAST	1.88	1.82
LLQLAGVEDVYTQSNGK	sp|P25443|RS2_YEAST	2.66	2.84
VLEDMVFPTEIVGK	sp|P48164|RS7B_YEAST	3.03	3.2
DVQQIDYK	sp|P48164|RS7B_YEAST	1.7	1.68
LESFQAVYNK	sp|P48164|RS7B_YEAST	2.18	2.15
VSGVSLLALWK	sp|P0CX29|RS23A_YEAST	3.23	3.31
AAIVQIDATPFR	sp|P0CX39|RS8A_YEAST	2.67	2.84
IESSVESQFSAGR	sp|P0CX39|RS8A_YEAST	2	1.95
LAGEFGLK	sp|P05755|RS9B_YEAST	2.22	2.15
LFEGNALIR	sp|P05755|RS9B_YEAST	2.47	2.52
QIVNIPSFMVR	sp|P05755|RS9B_YEAST	2.93	3.13
LAVLSYYK	sp|P05759|RS27A_YEAST	2.41	2.44
VISEILTR	sp|P23248|RS3A2_YEAST	2.25	2.23
IGQEVDGEAVGDEFK	sp|P0CX38|RS6B_YEAST	2.2	2.28
QGVLLPTR	sp|P0CX38|RS6B_YEAST	2.15	2.04
GAIVGPDLAVLALVIVK	sp|P0CX38|RS6B_YEAST	3.74	3.39
EAAAEYAQLLAK	sp|P0CX38|RS6B_YEAST	2.44	2.52
YVSVSVLVDR	sp|Q3E792|RS25A_YEAST	2.55	2.63
VEFLEDTSR	sp|Q3E7X9|RS28A_YEAST	2.16	2.08
ENDILVLMESER	sp|Q3E7X9|RS28A_YEAST	2.89	3.04
ILEDLVFPTEIVGK	sp|P26786|RS7A_YEAST	3.22	3.31
ELAEEGYSGVEVR	sp|P05750|RS3_YEAST	2.1	2.1
INELTLLVQK	sp|P05750|RS3_YEAST	2.71	2.81
YAPGTIVLYAER	sp|P05750|RS3_YEAST	2.56	2.63
GLSAVAQAESMK	sp|P05750|RS3_YEAST	2.08	2.09
ALPDAVTIIEPK	sp|P05750|RS3_YEAST	2.71	2.89
EEEPILAPSVK	sp|P05750|RS3_YEAST	2.26	2.3
LGPISNLVK	sp|Q04947|RTN1_YEAST	2.45	2.55
LAADVPLEPESK	sp|Q04947|RTN1_YEAST	2.24	2.32
WSFEEVEVK	sp|P26783|RS5_YEAST	2.58	2.68
DASLVDYVQVR	sp|P26783|RS5_YEAST	2.58	2.7
LTNSLMMNGR	sp|P26783|RS5_YEAST	2.08	1.99
QAVDVSPLR	sp|P26783|RS5_YEAST	2.06	1.99
VNQAIALLTIGAR	sp|P26783|RS5_YEAST	2.91	3.05
TIAETLAEELINAAK	sp|P26783|RS5_YEAST	3.41	3.36
IIAAIPNPEDVVAISSR	sp|P46654|RSSA2_YEAST	3.02	3.21
FTPGSFTNYITR	sp|P46654|RSSA2_YEAST	2.64	2.78
LVIVTDPR	sp|P46654|RSSA2_YEAST	2.17	2.14
APIEIPLEK	sp|P06105|SC160_YEAST	2.49	2.6
IADISLAAFGR	sp|P39954|SAHH_YEAST	2.77	2.9
ATDVMLAGK	sp|P39954|SAHH_YEAST	1.87	1.78
VAVVAGYGDVGK	sp|P39954|SAHH_YEAST	2.09	2.04
LLFLGLDNAGK	sp|P20606|SAR1_YEAST	2.94	3.07
LVEAPVEFVR	sp|P35179|SC61G_YEAST	2.59	2.7
LIGPTSVVGR	sp|P00445|SODC_YEAST	2.26	2.27
LTVDEVVSR	sp|P38788|SSZ1_YEAST	2.14	2.16
LAAEDYIGSAVK	sp|P38788|SSZ1_YEAST	2.3	2.41
LVIPDILTR	sp|Q05506|SYRC_YEAST	2.98	3.15
APIVAYAELIAAR	sp|P46655|SYEC_YEAST	2.99	3.14
LTWLADTK	sp|P46655|SYEC_YEAST	2.41	2.35
ILPMETVIATK	sp|P26637|SYLC_YEAST	2.67	2.8
IAPELFLK	sp|P15180|SYKC_YEAST	2.7	2.79
LAMFLTDSNTIR	sp|P15180|SYKC_YEAST	2.73	2.87
MTDTIGVPIFLTR	sp|P38707|SYNC_YEAST	3.14	3.27
ILVSLDDPALK	sp|P07806|SYV_YEAST	2.67	2.83
IDGYSGPELGELMEK	sp|P38088|SYG_YEAST	2.7	2.85
LIDVAVEYGK	sp|P15019|TAL1_YEAST	2.38	2.44
LSFDTQATIEK	sp|P15019|TAL1_YEAST	2.38	2.32
VLDPVSAK	sp|P15019|TAL1_YEAST	1.84	1.77
LQETNPEEVPK	sp|P35691|TCTP_YEAST	1.74	1.74
ILAVDTVSK	sp|P23254|TKT1_YEAST	2.07	2
VVLVQVAVPSR	sp|Q00764|TPS1_YEAST	2.53	2.66
MIAPMIEK	sp|P22803|TRX2_YEAST	2.29	2.29
LDVDEVSDVAQK	sp|P22803|TRX2_YEAST	2.16	2.24
AEVSSMPTLIFYK	sp|P22803|TRX2_YEAST	2.93	3.11
FGTEIITETVSK	sp|P29509|TRXB1_YEAST	2.48	2.62
IEILYNTVALEAK	sp|P29509|TRXB1_YEAST	2.79	2.95
ASGAFTGENSVDQIK	sp|P00942|TPIS_YEAST	2.04	2.05
QLNAVLEEVK	sp|P00942|TPIS_YEAST	2.38	2.49
GLFIIDPK	sp|Q04120|TSA2_YEAST	2.76	2.85
TAVVDGVFDEVSLDK	sp|P34760|TSA1_YEAST	2.79	2.98
DYGVLIEEEGVALR	sp|P34760|TSA1_YEAST	2.83	2.97
LVEAFQWTDK	sp|P34760|TSA1_YEAST	2.57	2.62
LLEVAQVPK	sp|P32861|UGPA1_YEAST	2.29	2.33
LLSEEALPAIR	sp|P22203|VATE_YEAST	2.57	2.71
DGPLSTNVEAK	sp|P04840|VDAC1_YEAST	1.88	1.82
NELITSLTPGVAK	sp|P04840|VDAC1_YEAST	2.56	2.7
LPNSNVNIEFATR	sp|P04840|VDAC1_YEAST	2.42	2.54
VSDSGIVTLAYK	sp|P04840|VDAC1_YEAST	2.42	2.51
TVISQSLSK	sp|P17255|VATA_YEAST	1.84	1.77
ANELVESYR	sp|P17255|VATA_YEAST	1.9	1.8
AIVQVFEGTSGIDVK	sp|P16140|VATB_YEAST	2.74	2.92
IPVSEDMLGR	sp|P16140|VATB_YEAST	2.28	2.33
GIYPPINVLPSLSR	sp|P16140|VATB_YEAST	3.12	3.26
ISLDTELTMVR	sp|P47075|VTC4_YEAST	2.73	2.89
DILSVDYTDIMK	sp|Q12217|YB12A_YEAST	2.91	3.1
