# Supplementary material for: A rapid methods development workflow for high-throughput quantitative proteomic applications
Source: PLoS One. 2019 Feb 14;14(2):e0211582. doi: 10.1371/journal.pone.0211582 (PMC6375547; doi:10.1371/journal.pone.0211582)
Supplement: S3 Table — (XLSX) [file pone.0211582.s003.xlsx]

## Sheet: C. glutamine peptide RT predict
Protein Name	Protein Gene	Peptide	Peptide Retention Time	Predicted Retention Time	Delta RT
tr|A4QAP5|A4QAP5_CORGB	cgR_0328	LSFEEMLELAAVGSK	5.81	5.69	0.12
tr|A4QAP5|A4QAP5_CORGB	cgR_0328	VTVLGISDKPGEAAK	2.73	2.81	0.08
tr|A4QAP5|A4QAP5_CORGB	cgR_0328	VTVLGISDKPGEAAK	2.73	2.81	0.08
tr|A4QAP5|A4QAP5_CORGB	cgR_0328	AMEILK	2.39	2.59	0.2
tr|A4QAP5|A4QAP5_CORGB	cgR_0328	ISVLIR	2.94	2.83	0.11
tr|A4QEX8|A4QEX8_CORGB	dapA	LELLK	2.68	2.69	0.01
tr|A4QEX8|A4QEX8_CORGB	dapA	LIAGVGTNNTR	2.01	2.5	0.49
tr|A4QEX8|A4QEX8_CORGB	dapA	LSELPTILAVK	4.38	4.26	0.12
tr|A4QEX8|A4QEX8_CORGB	dapA	GDLVAATSLIK	3.63	3.51	0.12
tr|A4QEX8|A4QEX8_CORGB	dapA	LSPLVAAQGR	2.6	2.67	0.07
tr|A4QEX8|A4QEX8_CORGB	dapA	LQGINVGDPR	2.47	2.63	0.16
tr|A4QFM8|A4QFM8_CORGB	cgR_2045	VGVDGEAFAR	2.32	2.6	0.28
tr|A4QDE2|A4QDE2_CORGB	lysA	ALVQNGVGHVVLDSAQELELLDYVAAGEGK	5.74	5.82	0.08
tr|A4QH20|A4QH20_CORGB	cgR_2525	VAIVGYGNLGR	3.14	3.09	0.05
tr|A4QH20|A4QH20_CORGB	cgR_2525	TPVFDVADVDK	3.35	3.26	0.09
tr|A4QDE4|A4QDE4_CORGB	cgR_1262	EGVAPELLTEDAFALIER	5.9	5.98	0.08
tr|A4QDE4|A4QDE4_CORGB	cgR_1262	EGVAPELLTEDAFALIER	5.9	5.98	0.08
tr|A4QDE4|A4QDE4_CORGB	cgR_1262	VGVLAELASLFSEQGISLR	6.39	6.93	0.54
tr|A4QDE4|A4QDE4_CORGB	cgR_1262	VGVLAELASLFSEQGISLR	6.39	6.93	0.54
tr|A4QD70|A4QD70_CORGB	dapD	VVELNTALHSN	2.69	2.74	0.05
tr|A4QAP6|A4QAP6_CORGB	asd	GTEIEVEDITQATEESLK	4.05	4.15	0.1
tr|A4QAP6|A4QAP6_CORGB	asd	LHVSSYQAVSGSGLAGVETLAK	3.87	3.88	0.01
tr|A4QAP6|A4QAP6_CORGB	asd	ILGLPDLK	4.22	3.99	0.23
tr|A4QAP6|A4QAP6_CORGB	asd	LVDVPTPLAAAGIDESLVGR	5.03	5.13	0.1
tr|A4QAP6|A4QAP6_CORGB	asd	LVDVPTPLAAAGIDESLVGR	5.03	5.13	0.1
tr|A4QAP6|A4QAP6_CORGB	asd	GLVLVVSGDNLR	3.9	3.74	0.16
tr|A4QAP6|A4QAP6_CORGB	asd	GAALNTIQIAELLVK	5.58	5.5	0.08
tr|A4QAP6|A4QAP6_CORGB	asd	GAALNTIQIAELLVK	5.58	5.5	0.08
sp|A4QBT9|CH10_CORGB	groS	IPLDIK	2.8	2.76	0.04
sp|A4QBT9|CH10_CORGB	groS	YGGTEIK	1.12	2.39	1.27
sp|A4QBT9|CH10_CORGB	groS	FGGVEYLLLSAR	4.93	4.72	0.21
sp|A4QBH0|EFTU_CORGB	tuf	GITINISHVEYQTEK	3.29	3.29	0
sp|A4QBH0|EFTU_CORGB	tuf	ELLAEQDYDEEAPIVHISALK	4.33	4.5	0.17
sp|A4QBH0|EFTU_CORGB	tuf	GTLNVNDDVDIIGIK	4.07	4.12	0.05
sp|A4QBH0|EFTU_CORGB	tuf	STSTTVTGIEMFR	3.6	3.49	0.11
sp|A4QBH0|EFTU_CORGB	tuf	LLDSAEAGDNCGLLLR	3.74	3.68	0.06
sp|A4QBH0|EFTU_CORGB	tuf	TTDVTGVVK	1.8	2.47	0.67
tr|A4QDW3|A4QDW3_CORGB	cgR_1424	HDVDPDEVVEVGDQIDALVLTK	5.15	5.28	0.13
tr|A4QDW3|A4QDW3_CORGB	cgR_1424	VIDIDLER	3.17	3.04	0.13
tr|A4QGW7|A4QGW7_CORGB	cgR_2472	ALPTAIANR	2.37	2.59	0.22
tr|A4QGW7|A4QGW7_CORGB	cgR_2472	IAGNFLDFLESEVAAGR	5.96	5.93	0.03
					0.178049

## Sheet: P.putida peptide RT prediction
Protein Name	Protein Gene	Peptide	Peptide Retention Time	Predicted Retention Time	Delta RT
tr|Q88I40|Q88I40_PSEPK	benA	EIELEPLLSGVR	4.67	4.62	0.05
tr|Q88GK6|Q88GK6_PSEPK	catB	SGIESALLDAQGK	3.43	3.39	0.04
tr|Q88GK6|Q88GK6_PSEPK	catB	LGLPVSELLGGR	4.93	4.83	0.1
tr|Q88GK6|Q88GK6_PSEPK	catB	IGANPVAQDLK	2.59	2.67	0.08
tr|Q88GK6|Q88GK6_PSEPK	catB	VDVNQYWDESQAIR	3.49	3.61	0.12
tr|Q88N37|Q88N37_PSEPK	pcaB	VIATGVPEAER	2.22	2.43	0.21
tr|Q88N37|Q88N37_PSEPK	pcaB	DALDLIEADLGK	4.76	4.78	0.02
tr|Q88N37|Q88N37_PSEPK	pcaB	LADTLSQQALK	2.6	2.68	0.08
tr|Q88N37|Q88N37_PSEPK	pcaB	LAGVLGALTR	3.95	3.81	0.14
tr|Q88N37|Q88N37_PSEPK	pcaB	LLDPAHYLGQAR	3.47	3.45	0.02
tr|Q88I35|Q88I35_PSEPK	PP_3166	TIEGPLYVAGAPIAQGEVR	4.21	4.23	0.02
tr|Q88I35|Q88I35_PSEPK	PP_3166	HLTTQINLSGDK	2.51	2.54	0.03
tr|Q88N36|Q88N36_PSEPK	pcaD	GHGASLVTEGPYSIEQLGR	3.66	3.8	0.14
tr|Q88N36|Q88N36_PSEPK	pcaD	DVLALLDGLDIQK	5.57	5.62	0.05
tr|Q88N36|Q88N36_PSEPK	pcaD	IANDEVWNTR	2.42	2.58	0.16
tr|Q88N36|Q88N36_PSEPK	pcaD	VLDFLLAH	4.61	4.45	0.16
tr|Q88I37|Q88I37_PSEPK	benD	VALVTGAAQGIGR	2.94	2.97	0.03
tr|Q88I37|Q88I37_PSEPK	benD	GSGAIVNVSSIATR	3.18	3.2	0.02
tr|Q88GK7|Q88GK7_PSEPK	catC	HPSSIHSDDR	2.04	2.07	0.03
sp|Q88LL5|ACP_PSEPK	acpP	IVAEQLGVK	2.49	2.6	0.11
sp|Q88LL5|ACP_PSEPK	acpP	EEEVTVEK	1.25	2.18	0.93
sp|Q88LL5|ACP_PSEPK	acpP	ITTVQAAIDYVK	3.75	3.76	0.01
sp|Q88QP8|EFTU1_PSEPK	tufA	TTLTAALTR	2.76	2.77	0.01
sp|Q88QP8|EFTU1_PSEPK	tufA	DLLSTYDFPGDDTPIIIGSAR	5.13	5.3	0.17
sp|Q88QP8|EFTU1_PSEPK	tufA	VQDPLEIVGLR	4.59	4.58	0.01
sp|Q88QM3|RL5_PSEPK	rplE	LLAISLPR	4.1	4	0.1
sp|P0A157|RL7_PSEPK	rplL	TVLEVVELIK	4.97	4.85	0.12
sp|P0A157|RL7_PSEPK	rplL	KLEEAGAK	0.6	2.08	1.48
sp|Q88QN9|RS7_PSEPK	rpsG	IVYGALDTVK	2.99	2.99	0
sp|Q88QN9|RS7_PSEPK	rpsG	ALDAIAPLVEVK	4.37	4.32	0.05
sp|Q88QN9|RS7_PSEPK	rpsG	LAGELLDAAEGK	3.26	3.24	0.02
tr|Q88KI7|Q88KI7_PSEPK	hupB	ALDAVIESVTGALK	5.04	5.09	0.05
tr|Q88FB3|Q88FB3_PSEPK	sucD	ALAELTGWEAK	3.57	3.56	0.01
					0.138485

## Sheet: R.toruloides peptide RT predict
Protein Name	Protein Gene	Peptide	Peptide Retention Time	Predicted Retention Time	Delta RT
tr|M7XSX2|M7XSX2_RHOT1	RHTO_07665	GVINATGPFSDAVR	3.44	3.47	0.03
tr|M7XSX2|M7XSX2_RHOT1	RHTO_07665	IGLIDPATSDGR	2.97	2.99	0.02
tr|M7XSX2|M7XSX2_RHOT1	RHTO_07665	EYAATAVDVIAR	3.13	3.15	0.02
tr|M7XLR4|M7XLR4_RHOT1	RHTO_02004	NFLVAFDDIVYR	5.32	5.27	0.05
tr|M7XLR4|M7XLR4_RHOT1	RHTO_02004	DIEPALAFQLELGR	5.01	5.07	0.06
tr|M7XLR4|M7XLR4_RHOT1	RHTO_02004	LVTDVLDSLEVASSQR	4.56	4.64	0.08
tr|M7XLR4|M7XLR4_RHOT1	RHTO_02004	LDFDEVQAALAGFIDR	6.12	6.29	0.17
tr|M7XLR4|M7XLR4_RHOT1	RHTO_02004	AIIENVSGFVVK	3.89	3.91	0.02
tr|M7XLR4|M7XLR4_RHOT1	RHTO_02004	EGLPLIIFANWR	6.02	5.93	0.09
tr|M7WPW0|M7WPW0_RHOT1	RHTO_00856	VLDVGCGVGGPAR	2.5	2.72	0.22
tr|M7WL18|M7WL18_RHOT1	RHTO_02048	TPVGSFQGALK	2.75	2.82	0.07
tr|M7WL18|M7WL18_RHOT1	RHTO_02048	AATAVQLGVAAVK	3.04	3.03	0.01
tr|M7WL18|M7WL18_RHOT1	RHTO_02048	TPATFGHFQALDAIVK	4.18	4.22	0.04
tr|M7WL18|M7WL18_RHOT1	RHTO_02048	VISFADAACAPIDFPIAPAK	5.07	5.33	0.26
tr|M7XBA0|M7XBA0_RHOT1	RHTO_02305	IDVGTETLIDK	3.04	3.09	0.05
tr|M7XBA0|M7XBA0_RHOT1	RHTO_02305	AFTTLSSADFK	3.19	3.15	0.04
tr|M7XM89|M7XM89_RHOT1	RHTO_02139	GVISLVSSADSK	3.02	2.98	0.04
tr|M7XM89|M7XM89_RHOT1	RHTO_02139	IPLIEVTSSFFYR	5.53	5.53	0
tr|M7XM89|M7XM89_RHOT1	RHTO_02139	HLGEVYGFSILEIVR	5.43	5.32	0.11
tr|M7XM89|M7XM89_RHOT1	RHTO_02139	TLPLFGDIDLR	5.04	5.01	0.03
tr|M7XM89|M7XM89_RHOT1	RHTO_02139	TGFITLER	3.13	3.04	0.09
tr|M7XM89|M7XM89_RHOT1	RHTO_02139	TDGALLVALTK	3.91	3.67	0.24
tr|M7WXS9|M7WXS9_RHOT1	RHTO_08013	LPENLVAVPSLTECVK	4.33	4.49	0.16
tr|M7WXS9|M7WXS9_RHOT1	RHTO_08013	TAEIYTYPSIIEK	3.63	3.66	0.03
tr|M7WXS9|M7WXS9_RHOT1	RHTO_08013	NVVALAAGFVDGLK	5.16	5.14	0.02
tr|M7WHC9|M7WHC9_RHOT1	RHTO_03915	ALTLLVPVGGELPSR	4.73	4.77	0.04
tr|M7WHC9|M7WHC9_RHOT1	RHTO_03915	SVYQSTLEALEFPQIK	4.79	4.93	0.14
tr|M7WHC9|M7WHC9_RHOT1	RHTO_03915	AIALIAEGVPER	3.53	3.46	0.07
tr|M7WHC9|M7WHC9_RHOT1	RHTO_03915	DLVSSLVAGLLTIGDR	6.43	7.32	0.89
tr|M7XPW4|M7XPW4_RHOT1	RHTO_00397	VPVENLLGK	3.09	3.01	0.08
tr|M7XPW4|M7XPW4_RHOT1	RHTO_00397	VAGEIADDAVQILGGR	4.16	4.2	0.04
tr|M7X9N1|M7X9N1_RHOT1	RHTO_03348	GLLAGEVAVITGAAQGIGR	4.95	5.01	0.06
tr|M7X9N1|M7X9N1_RHOT1	RHTO_03348	IALGIPTGGK	3.06	3.05	0.01
tr|M7WSY9|M7WSY9_RHOT1	RHTO_02273	YLPGIDLGDNVVAEPDLIK	5.37	5.19	0.18
tr|M7WSY9|M7WSY9_RHOT1	RHTO_02273	NVVAVAAGLIDGLQWGNNAK	5.59	5.68	0.09
tr|M7X2U9|M7X2U9_RHOT1	RHTO_01981	IFLENIIR	4.34	4.2	0.14
tr|M7WGA7|M7WGA7_RHOT1	RHTO_04463	VVNVVDLLVLAPK	5.9	5.68	0.22
tr|M7XB76|M7XB76_RHOT1	RHTO_02176	GVELAQLLDLDSAAFTELVHAR	6.3	6.51	0.21
tr|M7XE29|M7XE29_RHOT1	RHTO_06406	TLGNVTVEQVVGGGR	3.29	3.31	0.02
tr|M7XE29|M7XE29_RHOT1	RHTO_06406	VPTAEQTK	0.61	2.38	1.77
tr|M7X3L7|M7X3L7_RHOT1	RHTO_05106	YFPTQALNFAFK	4.81	4.8	0.01
tr|M7WZ10|M7WZ10_RHOT1	RHTO_07648	DFPLAGSALEVK	3.97	4.01	0.04
tr|M7XFU8|M7XFU8_RHOT1	RHTO_05390	DILVAAVAEVEQLVK	6.37	6.81	0.44
tr|M7WQZ1|M7WQZ1_RHOT1	RHTO_07842	VEIIANDQGNR	1.9	2.55	0.65
tr|M7WQZ1|M7WQZ1_RHOT1	RHTO_07842	DAGLISGLNVLR	4.39	4.44	0.05
tr|M7WXX4|M7WXX4_RHOT1	RHTO_03206	TVLIQELINNVAK	5.25	5.12	0.13
tr|M7WI96|M7WI96_RHOT1	RHTO_03746	VPTTDVSVVDLTVR	3.82	3.85	0.03
tr|M7WI96|M7WI96_RHOT1	RHTO_03746	VVDLLVFVAK	5.2	4.97	0.23
tr|M7WWE2|M7WWE2_RHOT1	RHTO_05097	IGGIGTVPVGR	2.78	2.87	0.09
tr|M7XHF8|M7XHF8_RHOT1	RHTO_04363	DLAQAAAEVAPK	2.94	3.02	0.08
tr|M7XHF8|M7XHF8_RHOT1	RHTO_04363	IGIIANPVNSTVPIVAEVFK	5.91	6.11	0.2
					0.154118
